# Supplementary material for: Deciphering cell-type-and temporally specific matrisome expression signatures in human cortical development and neurodevelopmental disorders via scRNA-seq meta-analysis
Source: Nat Commun. 2025 Nov 11;16:9907. doi: 10.1038/s41467-025-64381-3 (PMC12606316; doi:10.1038/s41467-025-64381-3)
Supplement: Supplementary file 3 — Supplementary Data 1 [file 41467_2025_64381_MOESM3_ESM.xlsx]

## Sheet: in
Supplementary Data 1. List of Cell-Type Marker Genes Used for Cell Annotation
A list of canonical positive and negative marker genes used to annotate cell type in meta-data.
Cell Types	Short Name	Positive Marker Genes	Negative Marker Genes
Astrocyte	Astrocyte	GFAP,SLC1A3,SLC1A2,GLUL,S100B,ALDH1L1,AQP4,IGFBP3,ATP13A4,CBS,SOX9,CD40,CD80,CD86,C5AR1,EAAT1,GLAST,SPARCL1,FGF1,EAAT2,GLT1,SYNM,ID1,CXCL14	TMEM119,IBA1,CX3CR1,NOTCH1,HES5,SNTG1,KIAA1217,CDON,EGFR,HMGA2
Endothelial	Endothelial	PECAM1,VWF,A2M,APOLD1,FLT1,TM4SF1,CD34,MCAM,ENG,PTPRC,VCAM1,CDH5
GABAergic inhibitory neuron	GABA IN	SLC6A1,GABBR1,GABBR2,GAD2,GAD1,SLC32A1,VGAT,SP8,SP9,GAD67	GLS,GLUL,VGLUT1,VGLUT2
Immature glutamatergic excitatory neuron	Imm.GExN	DCX,RBFOX3,NRP1,NEUROD1,STMN1,NCAM1,TUBB3,GLS,SLC17A7,SLC17A6,TBR1,ENO2
Mature glutamatergic excitatory neuron	M.GExN	RBFOX3,SYP,DLG4,TUBB3,INA,GAP43,SATB2,GRIN1,GRIN2B,GLS,SLC17A7,SLC17A6
Microglia	Microglia	P2RY12,ITGAM,CD40,PTPRC,CD68,AIF1,CX3CR1,TMEM119,ADGRE1,C1QA,NOS2,TNF,ISYNA1,CCL4,ADORA3,ADRB2,BHLHE41,BIN1,KLF2,NAV3,RHOB,SALL1,SIGLEC8,SLC1A3,SPRY1,TAL1	NEUROD1,TUBB3
Intermediate progenitor cell	IPC	CSPG4,RNF5,EOMES,SOX2,SOX1,NES,PAX3,PAX6,OTX2,CNTNAP1,ASCL1,SMARCA4,MSI1,MSI2,EMX1,INSM1,MFNG
Neuro endotheleial cell	NEC	NES,SOX2,NOTCH1,HES1,HES3,CDH1,OCLN,SOX10
Oligodendrocyte progenitor cell	OPC	LHFPL3,MEGF11,PCDH15,PDGFRA,CSPG4,RNF5,OLIG1,OLIG2	ALDH1L1,TMEM119,IBA1,CX3CR1,HMGA2
oRG	oRG	VIM,HES1,HES5,PAX6,SLC1A3,FABP7,TNC,CDH2,SOX2,LGALS3BP,PTN,FGFR1,FAM107A,MOXD1,PTPRZ1,GFAP,FBN2,ACSBG1,LIFR,ITGB5,HOPX	LECT1,KIAA1217,NR4A1,STOX1,FBXO32,CRYAB,PDGFD,EGFR,HMGA2,AQP4,OLIG2
vRG	vRG	VIM,NES,PAX6,HES1,HES5,SLC1A3,FABP7,CDH2,SOX2,CCDC175,NOTCH1,FGFR1,EMX2,MAFF,EMX1,TFAP2C,PDGFD,PALLD,LECT1,KIAA1217,TMEM47,SHROOM3,ACSBG1,HMGA2	NR4A1,STOX1,AQP4,OLIG2
tRG	tRG	VIM,NES,PAX6,HES1,SLC1A3,FABP7,CDH2,SOX2,NR4A1,ELMSAN1,STOX1,CRYAB,SNTG1,FBXO32,PPARGC1A,TAGLN2,PDGFD,ANXA1,CXCL12,CD38,PAX6,EGFR,ASCL1,GFAP,ENPP2,ITGA2,NFATC2,GRIN2A,ANKFN1	SEZ6L,FBN2,ACSBG1,NOG,HS6ST1,HS6ST2,SPRY1,DIO2,DUSP6,AQP4,OLIG2
