# Supplementary material for: Deciphering cell-type-and temporally specific matrisome expression signatures in human cortical development and neurodevelopmental disorders via scRNA-seq meta-analysis
Source: Nat Commun. 2025 Nov 11;16:9907. doi: 10.1038/s41467-025-64381-3 (PMC12606316; doi:10.1038/s41467-025-64381-3)
Supplement: Supplementary file 4 — Supplementary Data 2 [file 41467_2025_64381_MOESM4_ESM.xlsx]

## Sheet: in
Supplementary Data 2. scType algorithm score and ranking score
Scores and rankings produced by the scType algorithm for each cluster. Each cluster was annotated with the top-ranked cell type.
Cluster Number	Cell type	scores	Number of cells
16	M.GExN	1244.83	5096
16	Imm.GExN	310.644	5096
16	GABA IN	-375.723	5096
16	OPC	-636.487	5096
16	Microglia	-993.156	5096
16	Endothelial	-999.453	5096
16	Astrocyte	-1257.15	5096
16	oRG	-1611.78	5096
16	NEC	-1741.68	5096
16	tRG	-2038.82	5096
1	OPC	-1775.21	14019
1	Endothelial	-2580.01	14019
1	Imm.GExN	-2793.87	14019
1	IPC	-2809.26	14019
1	GABA IN	-2836.66	14019
1	Astrocyte	-3589.34	14019
1	NEC	-3642.34	14019
1	Microglia	-3887.35	14019
1	oRG	-4141.19	14019
1	vRG	-4424.07	14019
4	GABA IN	-892.65	11008
4	OPC	-1496.44	11008
4	Microglia	-1990.52	11008
4	Imm.GExN	-2062.29	11008
4	Endothelial	-2284.54	11008
4	Astrocyte	-3008.89	11008
4	M.GExN	-3052.69	11008
4	NEC	-3861.15	11008
4	IPC	-4536.61	11008
4	oRG	-5623.88	11008
10	M.GExN	6657.86	7650
10	Imm.GExN	2350.25	7650
10	OPC	-718.307	7650
10	Microglia	-866.88	7650
10	GABA IN	-1062	7650
10	Astrocyte	-1166.85	7650
10	Endothelial	-1355.47	7650
10	oRG	-1466.08	7650
10	NEC	-2219.23	7650
10	IPC	-2492.58	7650
15	Imm.GExN	1104.62	5655
15	M.GExN	426.035	5655
15	GABA IN	-478.041	5655
15	OPC	-738.799	5655
15	Microglia	-742.955	5655
15	Endothelial	-1014.15	5655
15	Astrocyte	-1240.21	5655
15	NEC	-1833.92	5655
15	IPC	-2184.13	5655
15	oRG	-2562.26	5655
5	Imm.GExN	754.918	9812
5	GABA IN	-1219.72	9812
5	OPC	-1270.5	9812
5	M.GExN	-1437.11	9812
5	Endothelial	-1694.65	9812
5	Astrocyte	-1729	9812
5	Microglia	-2187.77	9812
5	oRG	-2672.45	9812
5	NEC	-3031.07	9812
5	IPC	-3084.23	9812
23	vRG	2559.08	3638
23	oRG	2245.21	3638
23	tRG	1946.98	3638
23	IPC	1329.7	3638
23	NEC	1211.05	3638
23	Endothelial	216.232	3638
23	Microglia	-164.986	3638
23	OPC	-226.074	3638
23	Astrocyte	-243.56	3638
23	GABA IN	-610.848	3638
33	Endothelial	10408.5	1831
33	tRG	3613.5	1831
33	Astrocyte	2557.32	1831
33	Microglia	1937.49	1831
33	NEC	1886.6	1831
33	OPC	1244.21	1831
33	IPC	852.814	1831
33	vRG	850.735	1831
33	GABA IN	-656.199	1831
33	M.GExN	-1695.12	1831
20	oRG	6063.85	4260
20	vRG	4796.09	4260
20	NEC	3964.3	4260
20	tRG	3655.79	4260
20	Astrocyte	3519.3	4260
20	Microglia	1435.25	4260
20	OPC	209.242	4260
20	Endothelial	-194.727	4260
20	IPC	-199.312	4260
20	GABA IN	-1022.67	4260
21	GABA IN	4045.56	4069
21	Microglia	-224.007	4069
21	Imm.GExN	-380.378	4069
21	OPC	-540.956	4069
21	IPC	-695.764	4069
21	Endothelial	-753.238	4069
21	NEC	-923.856	4069
21	M.GExN	-1180.28	4069
21	Astrocyte	-1416.22	4069
21	tRG	-1649.9	4069
0	Imm.GExN	11905.4	16198
0	M.GExN	2896.19	16198
0	OPC	-1713.67	16198
0	IPC	-1734.65	16198
0	Astrocyte	-2092.67	16198
0	Endothelial	-2174.19	16198
0	oRG	-3759.62	16198
0	tRG	-4369.96	16198
0	NEC	-4558.08	16198
0	vRG	-4887.12	16198
11	GABA IN	5389.82	7577
11	Microglia	-428.253	7577
11	OPC	-1026.99	7577
11	Astrocyte	-1410.03	7577
11	NEC	-1416.93	7577
11	Endothelial	-1491.25	7577
11	IPC	-1671.79	7577
11	Imm.GExN	-2748.51	7577
11	tRG	-3661.51	7577
11	vRG	-4386.87	7577
17	OPC	11229.8	4925
17	tRG	7258.95	4925
17	NEC	4671.92	4925
17	vRG	4191.53	4925
17	IPC	3616.21	4925
17	Microglia	1908.7	4925
17	Astrocyte	1233.69	4925
17	oRG	577.647	4925
17	Endothelial	-89.0435	4925
17	GABA IN	-1099.89	4925
3	GABA IN	11269	11909
3	IPC	2538.51	11909
3	NEC	-91.0355	11909
3	Microglia	-1193.58	11909
3	OPC	-1199.97	11909
3	Astrocyte	-1678.52	11909
3	Imm.GExN	-2030.64	11909
3	Endothelial	-2195.82	11909
3	tRG	-2663.36	11909
3	M.GExN	-4302.09	11909
9	IPC	7281.3	7670
9	Imm.GExN	3764.35	7670
9	vRG	200.041	7670
9	OPC	-646.301	7670
9	oRG	-652.962	7670
9	Astrocyte	-786.23	7670
9	tRG	-1023.31	7670
9	Endothelial	-1090.64	7670
9	NEC	-1642.44	7670
9	M.GExN	-2094.31	7670
25	OPC	18905.2	3162
25	Astrocyte	3067.48	3162
25	oRG	2470.27	3162
25	NEC	959.481	3162
25	Microglia	740.317	3162
25	IPC	694.891	3162
25	GABA IN	14.3775	3162
25	Endothelial	-50.6005	3162
25	vRG	-250.244	3162
25	tRG	-346.157	3162
34	oRG	2759.62	1816
34	vRG	2610.24	1816
34	tRG	1703.43	1816
34	NEC	1325.67	1816
34	IPC	778.871	1816
34	Astrocyte	760.177	1816
34	M.GExN	473.808	1816
34	Imm.GExN	394.907	1816
34	Endothelial	13.1961	1816
34	OPC	0.903454	1816
32	IPC	2937.53	1848
32	vRG	1841.59	1848
32	tRG	1294.41	1848
32	NEC	639.341	1848
32	oRG	527.602	1848
32	OPC	45.1294	1848
32	Endothelial	-92.2563	1848
32	Microglia	-556.948	1848
32	GABA IN	-592.354	1848
32	Imm.GExN	-800.781	1848
7	M.GExN	3249.18	7891
7	Imm.GExN	88.084	7891
7	Microglia	-61.5177	7891
7	GABA IN	-243.201	7891
7	oRG	-611.529	7891
7	OPC	-982.976	7891
7	Endothelial	-1516.08	7891
7	tRG	-1540.34	7891
7	vRG	-2070.68	7891
7	Astrocyte	-2230.31	7891
18	M.GExN	5563.97	4832
18	Imm.GExN	2672.14	4832
18	GABA IN	184.307	4832
18	OPC	-615.644	4832
18	Astrocyte	-631.883	4832
18	Endothelial	-914.31	4832
18	oRG	-1291.46	4832
18	IPC	-1402.04	4832
18	NEC	-1504.85	4832
18	tRG	-1574.85	4832
29	Microglia	17185.9	2601
29	Endothelial	3051.32	2601
29	NEC	-506.283	2601
29	tRG	-595.381	2601
29	IPC	-741.607	2601
29	GABA IN	-901.747	2601
29	oRG	-1761.14	2601
29	M.GExN	-1846.4	2601
29	Imm.GExN	-1851.53	2601
29	vRG	-2627.49	2601
2	M.GExN	7817.23	13143
2	Imm.GExN	4551.94	13143
2	GABA IN	-1328.09	13143
2	Astrocyte	-1517.1	13143
2	OPC	-1597.75	13143
2	Microglia	-1740.41	13143
2	Endothelial	-2171.94	13143
2	oRG	-3078.92	13143
2	NEC	-3935.17	13143
2	IPC	-4289.43	13143
22	IPC	4658.13	3707
22	tRG	2020.83	3707
22	vRG	1663.88	3707
22	NEC	1063.3	3707
22	GABA IN	1005.21	3707
22	oRG	763.805	3707
22	Endothelial	406.627	3707
22	OPC	25.0599	3707
22	Imm.GExN	-674.936	3707
22	Astrocyte	-909.97	3707
19	oRG	10375.4	4316
19	vRG	10055.5	4316
19	tRG	7898.51	4316
19	NEC	6334.35	4316
19	Astrocyte	3063.8	4316
19	IPC	2666.19	4316
19	Microglia	2051.42	4316
19	Endothelial	1279.53	4316
19	OPC	1005.18	4316
19	GABA IN	-1158.68	4316
28	vRG	3876.58	2903
28	tRG	3739.2	2903
28	IPC	3089.84	2903
28	oRG	3042.2	2903
28	Endothelial	1980.91	2903
28	NEC	1860	2903
28	Astrocyte	766.565	2903
28	OPC	421.638	2903
28	Microglia	-339.699	2903
28	Imm.GExN	-710.846	2903
14	vRG	16502	6003
14	tRG	14639.8	6003
14	oRG	10663	6003
14	NEC	9347.57	6003
14	IPC	3584.36	6003
14	Microglia	1977.84	6003
14	Astrocyte	1648.87	6003
14	OPC	-318.818	6003
14	Endothelial	-413.02	6003
14	GABA IN	-1516.8	6003
8	M.GExN	6749.69	7736
8	Imm.GExN	2474.57	7736
8	OPC	-642.949	7736
8	Endothelial	-1084.63	7736
8	Astrocyte	-1145.2	7736
8	GABA IN	-1377.05	7736
8	Microglia	-1961.99	7736
8	oRG	-2189.96	7736
8	NEC	-2404.12	7736
8	IPC	-2582.49	7736
13	M.GExN	6995.22	6216
13	Imm.GExN	3544.17	6216
13	GABA IN	-490.084	6216
13	OPC	-762.644	6216
13	Microglia	-794.334	6216
13	Endothelial	-1095.5	6216
13	Astrocyte	-1373.14	6216
13	NEC	-1969.29	6216
13	IPC	-2226.04	6216
13	oRG	-2722.27	6216
31	oRG	12593.9	2156
31	vRG	7462.78	2156
31	Astrocyte	5638.83	2156
31	NEC	3197.27	2156
31	tRG	2498.28	2156
31	Microglia	1503.03	2156
31	IPC	1228.95	2156
31	Endothelial	8.17791	2156
31	OPC	-186.354	2156
31	GABA IN	-1022.92	2156
24	M.GExN	3273.11	3186
24	Imm.GExN	868.993	3186
24	GABA IN	842.871	3186
24	Endothelial	-287.232	3186
24	Microglia	-439.705	3186
24	Astrocyte	-505.071	3186
24	OPC	-818.756	3186
24	IPC	-933.372	3186
24	NEC	-947.087	3186
24	oRG	-1158.4	3186
26	M.GExN	6227.1	3128
26	Imm.GExN	2512.53	3128
26	GABA IN	423.755	3128
26	Astrocyte	-358.8	3128
26	OPC	-430.383	3128
26	Endothelial	-573.78	3128
26	Microglia	-905.342	3128
26	NEC	-906.172	3128
26	vRG	-951.788	3128
26	oRG	-1075.73	3128
6	GABA IN	11782.4	8111
6	Imm.GExN	314.261	8111
6	IPC	18.0014	8111
6	Microglia	-45.7354	8111
6	NEC	-817.778	8111
6	Astrocyte	-1241.09	8111
6	OPC	-1316.65	8111
6	Endothelial	-1395.07	8111
6	M.GExN	-1396.72	8111
6	tRG	-3810.85	8111
30	Imm.GExN	1271.8	2293
30	M.GExN	1131.7	2293
30	GABA IN	948.91	2293
30	IPC	552.645	2293
30	NEC	-153.478	2293
30	OPC	-260.081	2293
30	Astrocyte	-335.349	2293
30	tRG	-417.972	2293
30	Endothelial	-426.708	2293
30	vRG	-575.913	2293
27	tRG	12111.2	2911
27	vRG	8473.66	2911
27	Astrocyte	6897.96	2911
27	oRG	6194.8	2911
27	NEC	4944.32	2911
27	IPC	2385.79	2911
27	Endothelial	1259.87	2911
27	Microglia	1184.42	2911
27	OPC	-242.535	2911
27	GABA IN	-942.462	2911
12	M.GExN	10734	6772
12	Imm.GExN	3050.33	6772
12	GABA IN	400.927	6772
12	Microglia	-695.741	6772
12	OPC	-845.59	6772
12	Endothelial	-1320.36	6772
12	Astrocyte	-1562.81	6772
12	oRG	-1634.94	6772
12	vRG	-1746.26	6772
12	NEC	-1866.43	6772
37	M.GExN	1015.54	711
37	Imm.GExN	547.26	711
37	GABA IN	77.0896	711
37	OPC	-5.05465	711
37	Endothelial	-95.5523	711
37	Microglia	-158.403	711
37	Astrocyte	-237.879	711
37	IPC	-252.629	711
37	NEC	-261.722	711
37	oRG	-296.683	711
36	Imm.GExN	2372.79	1538
36	M.GExN	1339.38	1538
36	IPC	1.48903	1538
36	Astrocyte	0.778265	1538
36	OPC	-183.073	1538
36	oRG	-243.343	1538
36	tRG	-254.536	1538
36	Endothelial	-283.369	1538
36	vRG	-313.19	1538
36	NEC	-476.611	1538
35	Astrocyte	8535.71	1658
35	vRG	3596.27	1658
35	oRG	3279.69	1658
35	NEC	2040.59	1658
35	Microglia	1628.84	1658
35	tRG	1532.15	1658
35	IPC	777.277	1658
35	OPC	760.656	1658
35	Endothelial	372.51	1658
35	GABA IN	-1171.29	1658
39	Astrocyte	177.05	161
39	M.GExN	176.155	161
39	Endothelial	37.5855	161
39	Microglia	31.4275	161
39	NEC	-3.95949	161
39	GABA IN	-7.13381	161
39	Imm.GExN	-12.1092	161
39	oRG	-52.323	161
39	IPC	-100.661	161
39	tRG	-145.728	161
38	M.GExN	231.15	543
38	Imm.GExN	186.516	543
38	GABA IN	-13.8776	543
38	OPC	-170.489	543
38	Astrocyte	-321.769	543
38	Endothelial	-356.956	543
38	NEC	-367.897	543
38	IPC	-368.506	543
38	Microglia	-379.384	543
38	oRG	-449.125	543
