# Supplementary material for: Deciphering cell-type-and temporally specific matrisome expression signatures in human cortical development and neurodevelopmental disorders via scRNA-seq meta-analysis
Source: Nat Commun. 2025 Nov 11;16:9907. doi: 10.1038/s41467-025-64381-3 (PMC12606316; doi:10.1038/s41467-025-64381-3)
Supplement: Supplementary file 5 — Supplementary Data 3 [file 41467_2025_64381_MOESM5_ESM.xlsx]

## Sheet: 1
Supplementary Data 3. List of cell-type-specific matrisome marker genes
Differentially expressed matrisome genes in each cell type. Differential expression was tested using DESeq2 (negative binomial GLM, two‑sided Wald test) with Benjamini–Hochberg FDR correction. Effect size is reported as log₂ fold change with 95% Wald confidence intervals. Exact adjusted p-values are provided. Sample sizes (n) are specified in Supplementary Fig. 1d.
Core Matrisome Marker Genes						Matrisome-associated Marker Genes
Cell Type	Gene	log2FoldChange	Adjusted p-value			Gene	log2FoldChange	Adjusted p-value	Cell Type
vRG	CRISPLD1	1.07704	0.0199867			vRG	MDK	1.26622	7.63188e-06
oRG	MFGE8	1.96415	3.76583e-05			vRG	SDC2	1.51316	0.000509371
oRG	ELN	1.78088	0.000560748			vRG	LGALS1	1.61239	0.000669391
oRG	FBLN7	2.3303	0.00121691			vRG	ANXA5	1.18123	0.00167073
oRG	NCAN	1.27198	0.00145139			vRG	SFRP2	1.50024	0.00369696
oRG	LTBP4	1.13927	0.0078842			vRG	BMP7	1.56609	0.00384957
oRG	TNC	1.93546	0.00883774			vRG	LOX	1.37601	0.00905353
oRG	CRISPLD1	1.22329	0.00971131			vRG	SFRP1	1.22204	0.0145275
oRG	THBS2	1.41298	0.0385704			vRG	ADAMTS6	1.52086	0.0165194
oRG	COL4A5	1.43096	0.0406112			vRG	GPC4	1.33015	0.0315674
tRG	IGFBP5	2.11027	0.000415762			oRG	FGFBP3	1.90935	2.36597e-06
tRG	CRELD2	1.45271	0.000840729			oRG	HMSD	2.42874	9.00732e-06
tRG	COL11A1	2.39915	0.00204428			oRG	PTN	1.93173	1.83332e-05
tRG	COL22A1	2.82208	0.0020955			oRG	GPC1	1.23685	0.000220686
tRG	ABI3BP	2.8141	0.00216722			oRG	S100A13	1.8159	0.000783431
tRG	THBS2	2.59716	0.00229814			oRG	SDC2	1.50241	0.00103653
tRG	FBLN5	2.91153	0.00256647			oRG	S100A16	2.01035	0.00197828
tRG	FBN1	2.29696	0.0116871			oRG	SFRP1	1.51028	0.00257775
tRG	LAMA1	2.19993	0.0130313			oRG	LGALS3	1.73233	0.00288455
tRG	LTBP1	2.39327	0.0133719			oRG	C1QTNF6	1.21047	0.00304574
tRG	COL4A5	2.19112	0.014301			oRG	TIMP3	1.43307	0.00484935
tRG	COL5A1	2.36484	0.0235732			oRG	BMP7	1.43349	0.0135655
tRG	COL4A6	2.25723	0.0254572			oRG	MUC1	1.52314	0.0137952
tRG	LTBP3	1.25403	0.0384742			oRG	CSPG5	1.34717	0.0198918
tRG	NCAN	1.16121	0.0429548			oRG	VEGFA	1.04892	0.0217921
IPC	MFAP4	2.69057	1.0211e-07			oRG	MEGF10	1.48879	0.0219302
IPC	FBLN1	1.21508	0.000400928			oRG	ANGPTL1	1.3603	0.0252132
IPC	SMOC1	1.69406	0.00421443			oRG	SDC4	1.59736	0.0311282
IPC	IGFBPL1	1.45679	0.0156157			oRG	IL17D	1.17511	0.0322345
Imm.GExN	COL9A2	1.29277	0.00200808			oRG	SDC1	1.02002	0.0355633
Imm.GExN	THBS1	1.43019	0.0121109			oRG	CXCL14	1.65536	0.0355744
Imm.GExN	EDIL3	1.27649	0.0243092			oRG	FGF2	1.12988	0.037027
M.GExN	NELL2	2.05028	2.88505e-07			oRG	FSTL1	1.17571	0.0415295
M.GExN	SPOCK1	1.21827	0.00795317			tRG	LOX	2.91249	7.87645e-06
M.GExN	COL15A1	1.55935	0.0268354			tRG	ANXA2	2.55434	2.5113e-05
M.GExN	SLIT1	1.06029	0.0344324			tRG	ANGPT1	3.58392	0.000165422
GABA IN	LAMB3	2.65564	5.44642e-09			tRG	EGLN3	2.28767	0.000176158
GABA IN	NTN4	2.39475	1.19934e-07			tRG	SFRP1	2.18624	0.000535361
GABA IN	SPOCK3	2.35357	2.72257e-05			tRG	PCSK6	2.94985	0.000852781
GABA IN	SVEP1	2.38944	0.000224686			tRG	C1QL2	3.73733	0.00143222
Astrocyte	EFEMP2	2.90184	1.29145e-09			tRG	HGF	2.98552	0.00146035
Astrocyte	LGI1	3.56331	1.89631e-08			tRG	FGFBP3	1.7176	0.00296854
Astrocyte	NCAN	2.40179	4.04083e-08			tRG	SFRP2	2.03911	0.00437658
Astrocyte	NTNG1	3.87833	4.26028e-07			tRG	A2ML1	2.68533	0.00440338
Astrocyte	COL23A1	4.22634	1.45283e-06			tRG	ANXA6	1.38597	0.00869839
Astrocyte	SPON1	3.42236	1.82746e-06			tRG	ADAMTS12	2.41823	0.00963281
Astrocyte	MFGE8	2.56698	6.42863e-06			tRG	FLT3LG	1.99067	0.00965297
Astrocyte	LGI4	2.80199	7.27456e-06			tRG	CXCL12	1.77758	0.0099963
Astrocyte	FBLN2	4.15982	7.7737e-06			tRG	S100A2	3.09293	0.0108359
Astrocyte	SPOCK2	2.43512	2.01704e-05			tRG	SEMA3D	3.04342	0.0111671
Astrocyte	SPARCL1	3.90966	2.31624e-05			tRG	GPC4	2.08232	0.0129368
Astrocyte	COL25A1	3.82328	2.98623e-05			tRG	GDF6	2.9169	0.0147826
Astrocyte	BCAN	2.84986	0.000130415			tRG	FSTL1	1.79317	0.0159057
Astrocyte	IGFBP2	1.59123	0.000349207			tRG	FGF7	1.69112	0.0165306
Astrocyte	TNC	2.97189	0.000435833			tRG	ANGPTL1	1.91504	0.0186986
Astrocyte	FRAS1	3.21392	0.000653492			tRG	MSTN	2.91517	0.0186986
Astrocyte	AEBP1	1.89569	0.000847299			tRG	LOXL1	1.73499	0.0194631
Astrocyte	SPOCK1	1.90454	0.000951289			tRG	FGF2	1.73759	0.019522
Astrocyte	COL11A2	1.99127	0.000972176			tRG	CTF1	1.82452	0.0201919
Astrocyte	COL6A1	1.47338	0.00137358			tRG	SDC2	1.5239	0.0211318
Astrocyte	SPOCK3	2.35982	0.00215533			tRG	MDK	1.00323	0.0217475
Astrocyte	CRELD2	1.25394	0.00241885			tRG	LEFTY1	2.11629	0.0220414
Astrocyte	COL7A1	1.90634	0.00485712			tRG	PDGFD	2.47016	0.0220448
Astrocyte	EMID1	1.86423	0.00553999			tRG	CLEC18A	1.95653	0.0253789
Astrocyte	VWA3B	2.65732	0.0061051			tRG	P4HA1	1.43757	0.0254661
Astrocyte	RSPO2	2.53684	0.00724051			tRG	ADAMTS6	1.96496	0.0271223
Astrocyte	NTNG2	2.16387	0.00789252			tRG	IL11	1.72035	0.0284612
Astrocyte	THSD4	2.57866	0.00989187			tRG	PTN	1.43831	0.029916
Astrocyte	LAMB2	2.04818	0.010082			tRG	SEMA4A	1.36816	0.0308989
Astrocyte	LAMA5	1.49457	0.0105298			tRG	ADAM15	1.21789	0.0381887
Astrocyte	VCAN	1.12018	0.0106376			tRG	LGALS4	1.95689	0.0381887
Astrocyte	TSKU	1.2976	0.013558			tRG	WNT5A	1.62689	0.0427254
Astrocyte	SSPO	2.12959	0.0166371			tRG	PSPN	1.52001	0.0427523
Astrocyte	FBLN5	2.18274	0.0212406			tRG	ADAM9	1.22625	0.0431022
Astrocyte	LTBP3	1.24286	0.0219626			tRG	CSPG5	1.58451	0.0447309
Astrocyte	THBS2	1.86224	0.0259008			tRG	IL17D	1.552	0.0461106
Astrocyte	HAPLN2	1.89966	0.0265964			tRG	S100A13	1.55412	0.04815
Astrocyte	HMCN1	2.29628	0.0269949			tRG	FREM2	2.34205	0.0486241
Astrocyte	VWA3A	2.60103	0.0292844			tRG	MEGF10	1.74125	0.0495709
Astrocyte	LAMA1	1.79596	0.0314221			Imm.GExN	SEMA3C	1.99712	3.26234e-05
Astrocyte	VWA5B2	2.67619	0.0317493			Imm.GExN	PLXNA2	1.46225	0.00253023
Astrocyte	SPARC	1.4338	0.0322058			Imm.GExN	GPC2	1.06621	0.00340402
Astrocyte	THBS3	1.30437	0.0331164			Imm.GExN	ADAMTS7	1.38591	0.00462834
Astrocyte	COL9A3	1.25304	0.0333177			Imm.GExN	PRSS12	1.49818	0.00979364
Astrocyte	NDNF	2.69981	0.0370171			Imm.GExN	SEMA3F	1.2854	0.0404546
Astrocyte	COL26A1	1.55693	0.0394328			M.GExN	SERPINI1	2.16563	2.04695e-08
Astrocyte	LAMC1	1.43778	0.0401592			M.GExN	CCBE1	2.53195	2.58665e-06
Astrocyte	COL27A1	1.81131	0.0449185			M.GExN	CBLN2	2.14283	4.4596e-06
Astrocyte	ELN	1.41581	0.0468873			M.GExN	CBLN1	1.86468	4.92441e-05
OPC	TNR	3.90454	1.79405e-08			M.GExN	SEMA6C	1.45424	7.35865e-05
OPC	NTN1	3.46154	2.31852e-07			M.GExN	C1QTNF4	1.05916	0.000298617
OPC	SMOC1	2.54508	1.76363e-05			M.GExN	INHBA	1.85689	0.000375274
OPC	COL9A1	2.30723	3.07324e-05			M.GExN	NTF3	1.6535	0.000668516
OPC	BMPER	3.5715	4.6126e-05			M.GExN	FGF12	1.60029	0.00210323
OPC	CHADL	1.95581	6.83831e-05			M.GExN	MMP17	1.41624	0.00210556
OPC	CTHRC1	2.26704	0.000365443			M.GExN	HYAL3	1.2007	0.00219679
OPC	VWA5A	1.70386	0.000845651			M.GExN	ADAMTSL3	1.89297	0.00399996
OPC	EYS	2.45842	0.00717043			M.GExN	MMP11	1.07399	0.00417809
OPC	COL9A3	1.29997	0.0113015			M.GExN	PLXNA1	1.05435	0.00423846
OPC	BCAN	1.80036	0.0114609			M.GExN	F12	1.41334	0.00465724
OPC	EMILIN2	1.59894	0.0116753			M.GExN	SEMA3C	1.36457	0.00468539
Microglia	SPP1	8.39611	4.09776e-87			M.GExN	ADAM11	1.2413	0.00819796
Microglia	SRGN	6.61111	3.38816e-24			M.GExN	PRSS12	1.35272	0.0139022
Microglia	MMRN1	5.21433	3.5238e-18			M.GExN	ELFN2	1.13846	0.0184392
Microglia	GAS6	2.66284	1.06662e-11			M.GExN	FGF18	1.49917	0.0234732
Microglia	FGL2	4.22133	2.60677e-11			M.GExN	C1QL3	1.92978	0.0264591
Microglia	GLDN	3.62063	2.78329e-06			M.GExN	CBLN4	1.13243	0.0312453
Microglia	EMILIN2	1.6414	0.0054327			M.GExN	ADAMTS13	1.12814	0.0317286
Microglia	LRG1	1.65104	0.014339			M.GExN	SEMA3A	1.09454	0.035017
Endothelial	BGN	7.56539	3.26442e-74			Unknown	SEMA3C	1.20707	0.0130005
Endothelial	COL4A1	7.35231	1.04038e-71			GABA IN	BRINP2	3.87905	2.47384e-18
Endothelial	FN1	6.44436	1.32582e-61			GABA IN	ELFN1	3.35641	1.49351e-16
Endothelial	IGFBP7	7.64462	1.45232e-45			GABA IN	BMP3	4.25124	2.58477e-15
Endothelial	VWF	7.61799	1.58814e-37			GABA IN	ADAMTS5	2.57857	8.9821e-07
Endothelial	COL4A2	5.47478	2.61074e-37			GABA IN	WNT7A	1.74483	9.52103e-06
Endothelial	AGRN	3.49848	6.83472e-32			GABA IN	CRHBP	2.84967	3.42382e-05
Endothelial	ECM1	5.35309	5.48845e-28			GABA IN	FGF9	1.22943	0.00456459
Endothelial	COL1A2	5.33601	1.45326e-27			GABA IN	MMP11	1.04631	0.00627149
Endothelial	PRELP	6.43038	1.54318e-24			GABA IN	C1QTNF2	1.37971	0.0124262
Endothelial	VWA1	4.02924	7.46822e-22			GABA IN	CHRD	1.16654	0.0166105
Endothelial	COL6A2	4.14643	4.86089e-20			Astrocyte	CST3	3.67929	5.3411e-11
Endothelial	COL18A1	4.89364	1.35696e-19			Astrocyte	WNT7A	3.33109	9.51685e-10
Endothelial	LAMC3	6.44775	2.11151e-19			Astrocyte	SERPINE2	2.50812	1.2622e-09
Endothelial	MMRN2	5.50572	2.62105e-16			Astrocyte	IL12A	5.02606	1.48598e-09
Endothelial	LAMB1	3.74201	5.9272e-16			Astrocyte	KITLG	3.62087	1.05315e-08
Endothelial	SPON2	4.31128	8.75472e-16			Astrocyte	INHBB	2.78023	5.5846e-08
Endothelial	LUM	4.97761	1.09636e-15			Astrocyte	PTN	2.67693	3.00516e-07
Endothelial	PCOLCE	3.14093	3.75412e-14			Astrocyte	ADAMTS2	3.80367	6.00806e-07
Endothelial	SPARC	3.43046	6.9184e-14			Astrocyte	CSPG5	3.00846	7.6809e-07
Endothelial	NID1	4.50228	5.78291e-12			Astrocyte	CTSL	2.1953	7.73232e-07
Endothelial	HSPG2	4.29074	1.19555e-11			Astrocyte	NRG2	3.34843	5.83052e-06
Endothelial	NID2	4.11911	1.19555e-11			Astrocyte	S100A13	2.80266	7.41592e-06
Endothelial	MATN3	4.9434	8.53267e-11			Astrocyte	OGFOD1	1.91866	9.34917e-06
Endothelial	LAMA4	4.18961	9.10202e-11			Astrocyte	ANXA7	1.56232	1.15776e-05
Endothelial	MGP	4.55423	2.53054e-10			Astrocyte	ANXA6	1.90335	1.50373e-05
Endothelial	EMILIN1	3.72355	3.17799e-10			Astrocyte	WIF1	3.98204	4.74305e-05
Endothelial	TNXB	4.06826	2.41032e-09			Astrocyte	SEMA4A	1.98593	9.02585e-05
Endothelial	COL3A1	5.51357	1.17082e-08			Astrocyte	TIMP3	2.30308	9.02585e-05
Endothelial	DCN	3.50193	1.83585e-08			Astrocyte	MMP28	2.6449	9.60954e-05
Endothelial	COL6A3	3.97701	2.15055e-08			Astrocyte	SDC3	1.9945	0.000104216
Endothelial	IGFBP3	4.00941	3.74723e-08			Astrocyte	SEMA6A	1.80766	0.000112169
Endothelial	TGFBI	4.17374	6.79588e-08			Astrocyte	SERPINB6	1.88306	0.000180125
Endothelial	RSPO2	4.00978	7.14194e-08			Astrocyte	LGALS3	2.5041	0.000235053
Endothelial	IGFBP4	2.84377	1.30636e-07			Astrocyte	MASP1	1.80053	0.000340692
Endothelial	EGFLAM	4.82065	1.36868e-07			Astrocyte	FGFBP3	1.8338	0.000431039
Endothelial	LAMC1	2.51905	1.37278e-06			Astrocyte	ADAM15	1.65849	0.00051799
Endothelial	AEBP1	2.13089	5.47398e-06			Astrocyte	GPC3	2.57926	0.000606903
Endothelial	COL5A2	2.81851	2.22677e-05			Astrocyte	CHRD	2.2483	0.000635907
Endothelial	COL1A1	4.32756	2.40318e-05			Astrocyte	TIMP4	3.89582	0.000648859
Endothelial	LAMB2	2.57481	5.51458e-05			Astrocyte	ADAM11	2.13818	0.000826998
Endothelial	COL6A1	1.51496	8.63645e-05			Astrocyte	EGLN3	1.92642	0.00103736
Endothelial	KCP	2.39792	0.000246676			Astrocyte	S100A16	2.51167	0.00132804
Endothelial	COL12A1	2.44992	0.000273876			Astrocyte	GPC5	4.18192	0.0014628
Endothelial	HMCN1	3.23564	0.00033761			Astrocyte	BMP1	1.77516	0.00150573
Endothelial	COL21A1	3.47168	0.000432664			Astrocyte	INHA	2.36521	0.00155172
Endothelial	SPOCK2	1.8342	0.000439582			Astrocyte	BMP7	2.15065	0.00165475
Endothelial	ELN	1.96631	0.000465885			Astrocyte	FGF14	2.44958	0.00169048
Endothelial	CTHRC1	2.15985	0.00059333			Astrocyte	IL17D	1.98849	0.00202749
Endothelial	COL9A1	1.86552	0.000981258			Astrocyte	WNT3	1.91911	0.00213203
Endothelial	OGN	3.18477	0.00201943			Astrocyte	PLOD2	2.10014	0.00242633
Endothelial	MXRA5	3.24489	0.00266555			Astrocyte	WNT7B	2.1446	0.00323209
Endothelial	CRISPLD2	2.03258	0.00295847			Astrocyte	SULF1	2.16182	0.00339751
Endothelial	MATN2	2.10295	0.00346222			Astrocyte	HTRA1	1.87823	0.00339751
Endothelial	COL5A1	2.08411	0.0104146			Astrocyte	NRG4	2.16981	0.00358677
Endothelial	COL5A3	2.39867	0.0105767			Astrocyte	TGFB2	2.29652	0.00369242
Endothelial	HAPLN3	1.96385	0.0109901			Astrocyte	CRLF1	2.00405	0.00380143
Endothelial	COL7A1	1.40602	0.0177833			Astrocyte	ANXA5	1.45841	0.00437494
Endothelial	COL15A1	1.86432	0.0280618			Astrocyte	CLEC2D	1.70507	0.00440216
Endothelial	LRG1	1.58049	0.0312432			Astrocyte	VEGFA	1.56061	0.00449585
Endothelial	SRPX	1.5489	0.0317259			Astrocyte	CXCL14	2.78392	0.00559239
Endothelial	ECM2	1.93468	0.0466064			Astrocyte	PDGFA	1.54059	0.00629543
						Astrocyte	S100A6	1.44561	0.00664525
						Astrocyte	VWC2	2.67679	0.00668454
						Astrocyte	SEMA4F	1.5421	0.00687922
						Astrocyte	CXCL2	2.77002	0.00793337
						Astrocyte	PLXNB1	1.19917	0.00821998
						Astrocyte	ANXA3	2.76424	0.00826777
						Astrocyte	MUC1	2.12368	0.00861708
						Astrocyte	CTSO	1.7607	0.00861708
						Astrocyte	MST1	1.46588	0.00902446
						Astrocyte	SFTPD	1.9888	0.00937923
						Astrocyte	FREM1	2.2783	0.00955679
						Astrocyte	HYAL2	1.09643	0.0098247
						Astrocyte	GPC1	1.13689	0.0105462
						Astrocyte	C1QTNF6	1.42738	0.0114119
						Astrocyte	BDNF	2.54627	0.0120724
						Astrocyte	MEGF10	1.94482	0.0126692
						Astrocyte	TIMP2	1.11258	0.0130551
						Astrocyte	PLXNC1	1.6626	0.0136513
						Astrocyte	PLOD3	1.1755	0.0143368
						Astrocyte	P4HA1	1.41149	0.0149258
						Astrocyte	TLL2	2.33859	0.0166621
						Astrocyte	WNT9A	2.60531	0.0187008
						Astrocyte	SCUBE2	1.92694	0.0197298
						Astrocyte	ADAM9	1.23203	0.0231219
						Astrocyte	LEFTY1	1.9141	0.0240906
						Astrocyte	SEMA5A	1.85035	0.0275777
						Astrocyte	MMP15	1.15729	0.0281634
						Astrocyte	LOXL3	1.25106	0.0286219
						Astrocyte	CBLN4	1.61906	0.0308137
						Astrocyte	LGALS4	1.84767	0.0308137
						Astrocyte	C1QL1	1.98774	0.0322058
						Astrocyte	PDGFC	1.37965	0.035995
						Astrocyte	IL15	2.15282	0.0371084
						Astrocyte	ADAMTS12	1.82853	0.040687
						Astrocyte	FST	1.55079	0.0407402
						Astrocyte	CLEC18B	1.8249	0.0412108
						Astrocyte	BRINP3	1.72466	0.0432636
						Astrocyte	FGF1	2.25106	0.0455745
						Astrocyte	PAMR1	2.6145	0.0473504
						Astrocyte	CTSA	1.01498	0.0482262
						Astrocyte	CBLN2	1.41613	0.0486042
						OPC	S100B	4.14275	4.86306e-14
						OPC	SULF2	2.6761	3.66942e-12
						OPC	ANGPTL2	2.91322	3.69771e-08
						OPC	BMP8B	4.05146	3.14072e-07
						OPC	MEGF11	2.95249	5.87491e-07
						OPC	SERPINE2	1.6745	2.58569e-05
						OPC	PLAT	2.2011	0.000217069
						OPC	PDGFA	1.66521	0.000259265
						OPC	BRINP3	2.47496	0.000436218
						OPC	SDC3	1.64397	0.000514546
						OPC	MMP2	1.94733	0.000727523
						OPC	ADAMTS3	2.44463	0.00251361
						OPC	SEMA3D	2.82824	0.0025632
						OPC	BMP2	1.68713	0.00989696
						OPC	C1QL1	2.10601	0.0107011
						OPC	PLOD3	1.05014	0.0130414
						OPC	FGF12	1.49233	0.0214662
						OPC	VWC2	2.12909	0.0226876
						OPC	FREM2	2.18682	0.0232239
						OPC	SCUBE2	1.66829	0.0282167
						Microglia	CCL4	9.97637	2.57955e-173
						Microglia	CCL3	9.45779	3.95547e-115
						Microglia	CCL4L2	10.0969	6.19764e-92
						Microglia	C1QC	8.86009	7.2147e-82
						Microglia	C1QA	8.39067	3.21294e-66
						Microglia	C1QB	8.48363	3.87552e-60
						Microglia	CTSS	6.62893	2.41247e-56
						Microglia	CTSB	3.94477	1.57054e-42
						Microglia	CTSD	3.65022	2.64261e-42
						Microglia	ADAM28	7.59522	1.36281e-37
						Microglia	SERPINF1	6.14901	1.99899e-35
						Microglia	HPSE	6.35459	3.75623e-30
						Microglia	CXCL8	7.46261	2.39263e-24
						Microglia	CLEC7A	5.99809	1.00436e-23
						Microglia	LGALS9	5.12614	1.41763e-23
						Microglia	S100A4	5.40774	9.64917e-22
						Microglia	CTSC	4.24686	3.96754e-21
						Microglia	S100A8	7.19717	3.32709e-20
						Microglia	SERPINB1	3.65745	1.37485e-17
						Microglia	S100A9	5.99901	6.50223e-17
						Microglia	S100A11	4.58931	1.8527e-16
						Microglia	OSM	6.8905	1.03825e-14
						Microglia	A2M	4.49539	3.1545e-14
						Microglia	IGF1	4.57345	4.1818e-14
						Microglia	CSF1	4.34496	3.70261e-13
						Microglia	CTSZ	3.39794	4.67193e-13
						Microglia	PLXDC2	4.45186	6.40628e-13
						Microglia	IL18	4.43539	2.9055e-11
						Microglia	CCL2	4.19245	2.9055e-11
						Microglia	CLEC4A	3.07958	3.266e-11
						Microglia	PLAU	4.34822	7.37372e-10
						Microglia	S100A1	4.97767	9.12182e-10
						Microglia	PIK3IP1	2.10943	1.99218e-09
						Microglia	CTSH	3.30274	2.30824e-09
						Microglia	CTSL	2.1103	4.87091e-09
						Microglia	HTRA1	2.71524	5.55896e-09
						Microglia	SERPINB9	3.18437	9.4101e-08
						Microglia	MMP2	2.61731	1.28611e-07
						Microglia	IL10	3.7584	3.4579e-07
						Microglia	ANXA4	2.4809	5.87106e-07
						Microglia	TNFSF10	3.9627	1.26557e-06
						Microglia	TNFSF13B	3.22121	1.79833e-06
						Microglia	CTSA	1.64572	7.06049e-06
						Microglia	ADAMTSL2	3.10447	7.98521e-06
						Microglia	ANXA11	2.19716	2.0824e-05
						Microglia	PDGFB	3.74611	0.000165062
						Microglia	VEGFB	1.336	0.000240192
						Microglia	SERPINB6	1.50865	0.000295578
						Microglia	TIMP2	1.22782	0.000365637
						Microglia	MMP19	2.80057	0.000484018
						Microglia	F13A1	3.76064	0.000495329
						Microglia	TNFSF12	1.71907	0.000553464
						Microglia	TGFB1	2.36393	0.000722123
						Microglia	TNFSF9	2.78083	0.000981553
						Microglia	WNT5A	1.76149	0.00125457
						Microglia	ADAM9	1.29056	0.00206187
						Microglia	TGFA	2.28429	0.00248281
						Microglia	CBLN3	1.92694	0.00789827
						Microglia	ST14	4.46446	0.00822518
						Microglia	MMP14	1.43875	0.00932532
						Microglia	CLEC2B	1.65752	0.0273818
						Microglia	IL11	1.26979	0.0281167
						Microglia	SEMA4D	1.09462	0.031207
						Microglia	ADAMTS17	1.84127	0.0328676
						Microglia	IL1RN	3.35198	0.0445849
						Microglia	CXCL1	2.59888	0.047313
						Endothelial	ITIH5	7.72686	3.41307e-64
						Endothelial	PLXDC1	6.51224	7.16111e-44
						Endothelial	EGFL7	5.35673	2.74617e-34
						Endothelial	NODAL	6.11055	6.97496e-30
						Endothelial	EMCN	6.22117	9.13973e-27
						Endothelial	COLEC12	5.31313	1.01756e-25
						Endothelial	FRZB	4.81721	5.78922e-23
						Endothelial	ADAM12	5.02911	1.30081e-19
						Endothelial	ADAMTS4	4.37595	6.26747e-18
						Endothelial	ADAM15	3.13803	4.72025e-16
						Endothelial	ADAMTS1	4.31856	1.6005e-15
						Endothelial	CLEC14A	4.99378	2.47888e-14
						Endothelial	SEMA3G	6.38088	1.36941e-13
						Endothelial	PGF	3.86059	1.21314e-12
						Endothelial	ANGPT2	3.56135	1.73085e-12
						Endothelial	ADAMTS9	3.98172	1.16676e-11
						Endothelial	CLEC11A	2.02797	1.2552e-11
						Endothelial	CSPG4	4.95813	2.56551e-11
						Endothelial	CLEC2B	4.49215	7.15222e-11
						Endothelial	SERPINE1	6.45332	2.81662e-10
						Endothelial	VEGFC	4.61665	3.32743e-10
						Endothelial	SERPINH1	3.12752	5.59701e-10
						Endothelial	MMP25	4.31838	1.44104e-09
						Endothelial	CD109	4.07391	2.18239e-09
						Endothelial	ANXA1	4.00808	4.79245e-09
						Endothelial	PLOD1	2.5242	7.01616e-09
						Endothelial	ANGPTL4	3.56364	1.33425e-07
						Endothelial	ADAMTSL2	3.61664	2.41311e-07
						Endothelial	CXCL12	2.46644	2.81368e-07
						Endothelial	TIMP1	2.47488	3.60863e-07
						Endothelial	PLAT	2.73508	6.51835e-07
						Endothelial	ADAMTS8	3.18673	2.07993e-06
						Endothelial	HTRA3	5.69053	2.23011e-06
						Endothelial	SEMA6B	2.26961	2.66015e-06
						Endothelial	FSTL1	2.47203	3.30364e-06
						Endothelial	HYAL2	1.50832	4.90079e-06
						Endothelial	PLXND1	2.75226	6.37368e-06
						Endothelial	COLEC11	3.44832	8.3431e-06
						Endothelial	TGM2	3.8534	8.67708e-06
						Endothelial	S100A10	2.51427	1.25055e-05
						Endothelial	P4HA2	2.06979	5.05412e-05
						Endothelial	SEMA3B	2.06657	7.17528e-05
						Endothelial	CLEC1A	5.26528	0.000129196
						Endothelial	ADAMTS18	3.55046	0.000171682
						Endothelial	IL34	2.62954	0.000331191
						Endothelial	LOXL2	2.02556	0.000479643
						Endothelial	C1QTNF1	2.86899	0.000554561
						Endothelial	SERPING1	1.2725	0.000687768
						Endothelial	LGALS1	1.74792	0.00082765
						Endothelial	MMP28	2.14038	0.00113945
						Endothelial	ANXA11	1.85186	0.00120087
						Endothelial	PDGFB	3.50558	0.00131365
						Endothelial	TGFB1	2.39594	0.00139294
						Endothelial	HBEGF	1.53326	0.0017947
						Endothelial	IL23A	2.71092	0.00184715
						Endothelial	PAMR1	3.21712	0.00203866
						Endothelial	MMP14	1.74448	0.00228747
						Endothelial	ANXA3	2.65513	0.00241791
						Endothelial	TNFSF12	1.61806	0.00257571
						Endothelial	CCL28	1.72905	0.00262238
						Endothelial	BMP2	1.92273	0.00280671
						Endothelial	SEMA5A	2.06849	0.00317821
						Endothelial	BMP6	2.51068	0.00690916
						Endothelial	TNFSF10	2.6846	0.00702356
						Endothelial	PRSS3	3.08058	0.00734723
						Endothelial	BMP4	2.23719	0.00773517
						Endothelial	IL15	2.21214	0.00858381
						Endothelial	ADAMTS7	1.37891	0.00942806
						Endothelial	WFIKKN2	2.16667	0.00942806
						Endothelial	TIMP3	1.41591	0.00979635
						Endothelial	MMP15	1.12564	0.0112276
						Endothelial	CTSK	1.77005	0.0113434
						Endothelial	OVGP1	1.98673	0.0147302
						Endothelial	GDF15	2.07507	0.0147525
						Endothelial	A2M	1.91198	0.0152447
						Endothelial	WNT4	1.87655	0.0158737
						Endothelial	MEGF6	1.46177	0.0193875
						Endothelial	C1QTNF6	1.14098	0.0194504
						Endothelial	LGALS4	1.67884	0.0214303
						Endothelial	S100A11	1.71555	0.023921
						Endothelial	NTF3	1.47794	0.0245691
						Endothelial	CXCL2	2.05095	0.0271735
						Endothelial	CX3CL1	1.41209	0.0308472
						Endothelial	TNFSF9	2.02148	0.0319584
						Endothelial	BMP1	1.06469	0.0406689
						Endothelial	GDF10	2.06242	0.0408785
						Endothelial	ADAMTS2	1.62631	0.048024
