# Supplementary material for: Deciphering cell-type-and temporally specific matrisome expression signatures in human cortical development and neurodevelopmental disorders via scRNA-seq meta-analysis
Source: Nat Commun. 2025 Nov 11;16:9907. doi: 10.1038/s41467-025-64381-3 (PMC12606316; doi:10.1038/s41467-025-64381-3)
Supplement: Supplementary file 6 — Supplementary Data 4 [file 41467_2025_64381_MOESM6_ESM.xlsx]

## Sheet: in
Supplementary Data 4. List of differentially expressed matrisome genes in NSC subtype.
Differentially expressed matrisome genes in each NSC subtype. Differential expression was tested using DESeq2 (negative binomial GLM, two-sided Wald test) with Benjamini–Hochberg FDR correction. Effect sizes are reported as log₂ fold changes with 95% Wald confidence intervals. Exact adjusted p-values are provided. Sample sizes (n) are specified in Supplementary Fig. 1d.
Cell Type	Gene	log2FoldChange	Adjusted p-value
vRG	MFAP4	1.15662	0.0134775
vRG	SMOC1	1.7626	0.0197645
vRG	IGFBPL1	1.57708	0.0411755
vRG	LGALS1	0.928464	0.222333
vRG	FBLN1	0.674403	0.233352
vRG	GPC2	0.689715	0.295056
vRG	FGF13	0.707329	0.422005
vRG	COL1A2	0.727737	0.44921
vRG	RELN	0.982002	0.463771
vRG	ANGPTL2	0.553698	0.520193
vRG	PAPLN	0.765524	0.670063
vRG	PRL	1.22349	0.682102
vRG	MFAP2	0.348609	0.704974
vRG	VWA9	0.527561	0.716166
vRG	FST	0.445487	0.75268
vRG	SPP1	0.374711	0.766184
vRG	HAPLN1	0.555124	0.770389
vRG	CLEC2B	0.417381	0.802609
vRG	FGF17	0.546735	0.810652
vRG	HMCN1	0.522997	0.830285
vRG	ADAMTSL3	0.4322	0.832059
vRG	C1QTNF3	0.318478	0.847171
vRG	PLXNA2	0.24689	0.847718
vRG	DDX26B	0.433635	0.850844
vRG	OGFOD2	0.182413	0.852397
vRG	MEGF6	0.316597	0.863529
vRG	HHIP	0.331984	0.863529
vRG	MFAP1	0.124242	0.864911
vRG	SEMA3F	0.323965	0.872404
vRG	MDK	0.0814766	0.879189
vRG	SBSPON	0.309056	0.881401
vRG	IGFBP4	0.195081	0.894199
vRG	S100A10	0.210439	0.897929
vRG	NID2	0.29423	0.899362
vRG	ADAMTS10	0.190119	0.901755
vRG	NRG4	0.232419	0.90204
vRG	CCL27	0.183567	0.903397
vRG	MATN4	0.222879	0.905604
vRG	PLXNA4	0.211224	0.907255
vRG	PXDNL	0.508014	0.916822
vRG	MUC12	0.103583	0.934172
vRG	COL9A1	0.0992847	0.936611
vRG	PLXNA1	0.0956801	0.942062
vRG	PLXNC1	0.107703	0.949959
vRG	CCL5	0.15561	0.956709
vRG	INHA	0.109539	0.957754
vRG	COL28A1	0.138203	0.957754
vRG	ADAM12	0.0993544	0.960068
vRG	NELL2	0.05059	0.971143
vRG	SEMA6B	0.0505494	0.979524
vRG	AMBN	0.102117	0.981447
vRG	SLIT1	0.0328993	0.986353
vRG	COL7A1	0.0296235	0.986783
vRG	HGFAC	0.0336627	0.988126
vRG	COL26A1	0.017877	0.993252
vRG	VWA5A	0.00619459	0.996674
vRG	CXCL13	0.0223122	0.997284
oRG	SPARCL1	3.16471	0.000306563
oRG	DCN	2.2368	0.000357613
oRG	CTSB	1.16828	0.000867213
oRG	LGI1	2.17449	0.0128479
oRG	LMAN1	1.04335	0.0170159
oRG	CXCL14	2.05058	0.0183152
oRG	CST3	1.51941	0.018738
oRG	S100B	1.66539	0.0285261
oRG	MMP28	1.64102	0.0378416
oRG	CTSC	1.04933	0.0546101
oRG	SPON1	1.70084	0.0693447
oRG	THBS3	1.43224	0.0833228
oRG	SEMA6D	1.59239	0.0851145
oRG	C1QTNF6	1.1054	0.0892624
oRG	C17orf58	0.87172	0.0897466
oRG	SPOCK2	1.27516	0.0931517
oRG	TIMP4	2.11227	0.128112
oRG	HMSD	0.981281	0.183566
oRG	SDC1	1.22191	0.196962
oRG	CTSL	0.651768	0.207951
oRG	FBLN2	1.57521	0.209365
oRG	TIMP1	0.791527	0.217188
oRG	CCBE1	1.33799	0.217847
oRG	SERPINE2	0.755905	0.236419
oRG	ELN	1.05976	0.2383
oRG	NPNT	1.72852	0.239552
oRG	SPOCK1	1.03751	0.274152
oRG	PTN	0.663626	0.283657
oRG	CBLN2	1.22684	0.329159
oRG	PLXND1	1.01974	0.3405
oRG	FN1	0.770315	0.356864
oRG	HAPLN3	0.991836	0.40955
oRG	AGRN	0.623805	0.440911
oRG	HYAL3	0.763695	0.447785
oRG	CTSO	0.770887	0.447785
oRG	MFGE8	0.76823	0.448458
oRG	AEBP1	0.723461	0.459192
oRG	PLAT	0.673365	0.467006
oRG	LGALS8	0.540636	0.49161
oRG	GAS6	0.771337	0.533804
oRG	ASPN	1.54972	0.54843
oRG	SEMA4D	0.828936	0.549398
oRG	COL6A2	0.849842	0.559499
oRG	S100A13	0.728664	0.593832
oRG	LGALS3	0.707005	0.601045
oRG	AGT	1.52881	0.610717
oRG	COL4A1	0.824013	0.616085
oRG	COL4A2	0.772036	0.618171
oRG	A2M	0.888507	0.656677
oRG	COL23A1	1.23698	0.661127
oRG	SERPINH1	0.454071	0.667387
oRG	IL12A	0.937604	0.690234
oRG	S100A16	0.804002	0.707659
oRG	CSF1	0.775057	0.724433
oRG	SDC4	0.791783	0.725232
oRG	ANXA11	0.574425	0.735491
oRG	FAM20B	0.621292	0.744377
oRG	SDC3	0.635055	0.7448
oRG	ANGPTL4	0.709496	0.752366
oRG	TSKU	0.461441	0.754278
oRG	HSPG2	0.899254	0.766199
oRG	VWA1	0.611216	0.767418
oRG	TNC	0.757389	0.769119
oRG	FAM20C	0.580523	0.787354
oRG	MUC1	0.776753	0.790126
oRG	TIMP3	0.539315	0.805468
oRG	ANXA5	0.323312	0.81465
oRG	HBEGF	0.489942	0.818436
oRG	VEGFA	0.534024	0.829011
oRG	SRPX	0.664286	0.831096
oRG	COL6A1	0.42278	0.837809
oRG	PGF	0.503289	0.83994
oRG	ADAMTS9	0.673207	0.856715
oRG	NCAN	0.458336	0.86532
oRG	MMP2	0.549777	0.877097
oRG	SEMA6A	0.436693	0.883633
oRG	GPC1	0.317726	0.896873
oRG	CTSV	0.485286	0.901046
oRG	LTBP4	0.479368	0.902303
oRG	FBN3	0.603369	0.90251
oRG	HTRA1	0.455544	0.90893
oRG	PDGFA	0.473204	0.916949
oRG	MMP17	0.525579	0.92006
oRG	SEMA4G	0.484302	0.924596
oRG	KITLG	0.508865	0.930097
oRG	FBLN7	0.590373	0.933405
oRG	SLIT1	0.511951	0.937818
oRG	FGFBP3	0.370694	0.945842
oRG	CTSZ	0.491467	0.949467
oRG	NTNG2	0.625519	0.951421
oRG	LGI4	0.545023	0.959054
oRG	ADAM15	0.347584	0.962886
oRG	IGFBP2	0.370589	0.962886
oRG	LAMA4	0.485329	0.962886
oRG	MASP1	0.322404	0.968696
oRG	CXCL2	0.599701	0.968696
oRG	ADAM11	0.447701	0.972085
oRG	WNT3	0.469409	0.979357
oRG	NRG1	0.402317	0.979467
oRG	SERPINB1	0.301348	0.979626
oRG	SPON2	0.490773	0.980149
oRG	SERPING1	0.261965	0.980666
oRG	CTSD	0.204637	0.982769
oRG	CSPG5	0.383735	0.983019
oRG	FGF1	0.57937	0.986178
oRG	MUC12	0.310611	0.987211
oRG	EGLN2	0.4453	0.987211
oRG	C1QB	0.659997	0.987211
oRG	FST	0.391639	0.994505
oRG	FSTL3	0.324243	0.995525
oRG	MEGF6	0.0234452	0.998676
oRG	COL16A1	0.218485	0.998676
oRG	COL9A2	0.263325	0.998676
oRG	SEMA6C	0.286703	0.998676
oRG	S100A11	0.158447	0.998676
oRG	SEMA4A	0.255919	0.998676
oRG	BCAN	0.22768	0.998676
oRG	BRINP2	0.278055	0.998676
oRG	PXDN	0.297397	0.998676
oRG	ADAM17	0.0621774	0.998676
oRG	SEMA4F	0.00683961	0.998676
oRG	SEMA4C	0.0915226	0.998676
oRG	FRZB	0.381876	0.998676
oRG	CRELD1	0.187613	0.998676
oRG	NGLY1	0.147752	0.998676
oRG	MST1	0.323251	0.998676
oRG	HYAL2	0.103297	0.998676
oRG	IGSF10	0.125469	0.998676
oRG	SERPINI1	0.332888	0.998676
oRG	FGF12	0.017482	0.998676
oRG	IGFBP7	0.0368519	0.998676
oRG	SPP1	0.152905	0.998676
oRG	PDGFC	0.288482	0.998676
oRG	SPOCK3	0.247509	0.998676
oRG	SEMA5A	0.168007	0.998676
oRG	ANXA6	0.19535	0.998676
oRG	MFAP3	0.117354	0.998676
oRG	COL9A1	0.124802	0.998676
oRG	COL12A1	0.0302342	0.998676
oRG	RSPO3	0.0414565	0.998676
oRG	INHBA	0.0791425	0.998676
oRG	SEMA3E	0.393877	0.998676
oRG	LAMB1	0.377532	0.998676
oRG	CHRDL1	0.188217	0.998676
oRG	BGN	0.118834	0.998676
oRG	HCFC1	0.122726	0.998676
oRG	PLXNA3	0.255363	0.998676
oRG	FGF17	0.198848	0.998676
oRG	BMP1	0.0429431	0.998676
oRG	EGFL7	0.245184	0.998676
oRG	SCUBE2	0.223082	0.998676
oRG	C1QTNF4	0.188406	0.998676
oRG	ZFP91	0.104397	0.998676
oRG	VWCE	0.272613	0.998676
oRG	VEGFB	0.216742	0.998676
oRG	EFEMP2	0.215628	0.998676
oRG	NELL2	0.0934929	0.998676
oRG	PLXNC1	0.101427	0.998676
oRG	IL17D	0.376138	0.998676
oRG	TNFSF13B	0.246312	0.998676
oRG	COCH	0.306559	0.998676
oRG	THBS1	0.424757	0.998676
oRG	MEGF11	0.033895	0.998676
oRG	ADAMTS7	0.35653	0.998676
oRG	SEMA4B	0.080247	0.998676
oRG	OGFOD1	0.205809	0.998676
oRG	TNFSF12	0.184589	0.998676
oRG	CCL5	0.305054	0.998676
oRG	CCL3L3	0.379022	0.998676
oRG	CCL4L2	0.38759	0.998676
oRG	EMILIN3	0.469142	0.998676
oRG	CTSA	0.195015	0.998676
oRG	SULF2	0.0548126	0.998676
oRG	BMP7	0.0447626	0.998676
oRG	LAMA5	0.314567	0.998676
oRG	COL9A3	0.295734	0.998676
oRG	ADAMTS10	0.0348557	0.998676
oRG	MEGF8	0.253029	0.998676
oRG	CLEC11A	0.0706954	0.998676
oRG	ELFN2	0.181914	0.998676
oRG	CHADL	0.261212	0.998676
oRG	PLXNB2	0.222535	0.998676
oRG	CSTB	0.10612	0.998676
oRG	BGLAP	0.0839163	0.998676
oRG	HYAL1	0.348089	0.998676
oRG	P4HA2	0.0802409	0.998676
oRG	COL11A2	0.206344	0.998676
oRG	ZP3	0.233474	0.998676
oRG	GPC3	0.0720328	0.998676
oRG	LOXL2	0.296941	0.998676
oRG	FREM1	0.1567	0.998676
oRG	PAMR1	0.226187	0.998676
oRG	LUM	0.0447539	0.998676
oRG	MMP14	0.0448973	0.998676
oRG	FLT3LG	0.009919	0.998676
oRG	COL18A1	0.340311	0.998676
oRG	WNT11	0.27764	0.998676
oRG	OGN	0.653698	0.998676
oRG	COL2A1	0.00467948	0.999472
tRG	NRG3	5.90373	8.09e-16
tRG	ITIH5	2.814	1.69e-05
tRG	CTSH	2.85297	1.85e-05
tRG	IGFBP5	2.17573	2.6e-05
tRG	WNT5A	2.74554	4.96e-05
tRG	ABI3BP	3.34678	0.0011434
tRG	ANXA2	1.44329	0.00185666
tRG	CLEC18A	2.80035	0.00200928
tRG	GPC6	2.25611	0.00221265
tRG	ANXA1	2.66969	0.00256133
tRG	ANGPT1	2.76683	0.00274932
tRG	CXCL12	2.21431	0.00482364
tRG	FBLN5	2.28869	0.0115233
tRG	EMCN	3.00248	0.0139204
tRG	NID1	2.16513	0.0158716
tRG	ANXA3	2.01942	0.0202239
tRG	TNFSF4	2.97356	0.0220488
tRG	PSPN	1.99273	0.0241969
tRG	CRELD2	1.15812	0.0297752
tRG	MSTN	3.23527	0.0309984
tRG	BMP4	2.86392	0.031772
tRG	MMP23B	2.67641	0.0318927
tRG	WFIKKN2	2.62317	0.0371363
tRG	GDF6	2.94371	0.0372391
tRG	NODAL	2.83293	0.0376779
tRG	WNT16	2.50194	0.0398895
tRG	PODN	2.7546	0.0420913
tRG	S100A2	3.13943	0.0444817
tRG	PCSK6	2.42635	0.045482
tRG	IL11	2.75509	0.0456279
tRG	C1QL2	2.37721	0.0463533
tRG	PRELP	2.413	0.0512833
tRG	PAPPA	2.51342	0.0550122
tRG	FGL2	2.99075	0.0559958
tRG	A2ML1	2.48714	0.0560256
tRG	SSPO	2.26048	0.0578584
tRG	GDF5	2.57923	0.0603834
tRG	COL21A1	3.03575	0.063924
tRG	GDF9	1.69338	0.0642645
tRG	COL22A1	1.99821	0.065556
tRG	CSPG4	2.12359	0.065889
tRG	TGM1	2.5631	0.0680249
tRG	CLEC5A	3.63784	0.07061
tRG	TLL2	2.54581	0.0726063
tRG	SEMA3D	3.09546	0.0728267
tRG	COL4A5	1.45505	0.073238
tRG	LAMC2	2.23665	0.0770874
tRG	KY	3.71794	0.0795624
tRG	CRLF1	2.00578	0.079749
tRG	SERPINB1	1.22345	0.0816988
tRG	TNFSF14	2.46914	0.0816988
tRG	LEFTY1	2.639	0.0820484
tRG	SFTPD	2.18504	0.0865789
tRG	CXCL5	2.98526	0.0869713
tRG	LUM	1.62865	0.088109
tRG	EGLN3	1.22143	0.0882809
tRG	LTBP1	1.08734	0.0927757
tRG	EGFLAM	2.55792	0.0954198
tRG	LGALS4	2.46433	0.0958637
tRG	MUC20	2.10098	0.0959433
tRG	C1QTNF1	2.10954	0.100117
tRG	SERPINB6	0.955112	0.102952
tRG	LOX	1.32738	0.103112
tRG	BCAN	1.21396	0.106498
tRG	SEMA4A	1.47565	0.108239
tRG	WNT7A	1.51623	0.111763
tRG	ADAMTS1	1.54964	0.112382
tRG	PODNL1	2.36915	0.112894
tRG	CBLN3	1.8957	0.113124
tRG	ARTN	2.71004	0.117488
tRG	CCL28	1.40177	0.117691
tRG	LAMA4	1.56594	0.126304
tRG	ADAMTS4	1.96123	0.127362
tRG	SPARC	0.883992	0.128127
tRG	ADAMTSL4	2.43534	0.128319
tRG	MMRN1	2.31008	0.129387
tRG	CTF1	1.7064	0.131693
tRG	CBLN4	1.61875	0.131997
tRG	BMP8B	2.43322	0.133267
tRG	CILP2	3.38889	0.134051
tRG	NTN5	2.60808	0.134051
tRG	HPSE	3.21383	0.134051
tRG	COLEC11	2.1182	0.137845
tRG	COMP	2.90824	0.14083
tRG	LAMC3	3.22388	0.141471
tRG	IL34	1.93318	0.145674
tRG	TGM2	2.23356	0.147092
tRG	LAMA1	1.38869	0.150039
tRG	ADAMTS12	1.58789	0.150284
tRG	VWF	2.52216	0.152117
tRG	VIT	3.72233	0.152859
tRG	FLT3LG	1.46852	0.154131
tRG	C1QL4	3.17415	0.155465
tRG	CILP	2.92565	0.158101
tRG	TNFSF9	2.47997	0.160059
tRG	FGFBP2	3.54865	0.160562
tRG	BTC	2.11328	0.161365
tRG	ANXA13	3.48502	0.161365
tRG	HAPLN4	1.74387	0.166672
tRG	BMP2	1.37921	0.168975
tRG	OTOG	3.02295	0.168975
tRG	CLEC7A	2.03049	0.169179
tRG	NDNF	2.39732	0.171131
tRG	CHRDL2	2.70001	0.171242
tRG	BDNF	2.35277	0.171507
tRG	FSTL1	1.08538	0.173234
tRG	VWA3A	2.26316	0.174711
tRG	ANXA9	2.97053	0.174799
tRG	S100A1	2.23824	0.177346
tRG	LGI2	1.72361	0.178147
tRG	CHADL	1.42366	0.178345
tRG	CSPG5	1.21971	0.179557
tRG	CCL25	2.73492	0.180406
tRG	LAMB3	2.08079	0.183163
tRG	BMP3	2.14984	0.186538
tRG	LOXL4	1.85151	0.186538
tRG	C1QTNF9	3.24946	0.191913
tRG	F10	3.03624	0.193219
tRG	FREM1	1.91102	0.194944
tRG	OVGP1	1.83647	0.197695
tRG	THBS2	1.42755	0.197695
tRG	SMOC2	3.01226	0.198702
tRG	IL10	2.88686	0.198702
tRG	CXCL6	2.53075	0.205201
tRG	SERPINE3	2.45841	0.20563
tRG	ANGPTL3	2.51705	0.205662
tRG	CRHBP	3.19199	0.207455
tRG	SFTA2	2.27751	0.207455
tRG	LGI4	1.51294	0.208021
tRG	FGF22	1.64636	0.20991
tRG	HAPLN2	1.93857	0.212352
tRG	ADAM20	2.7427	0.212431
tRG	GPC3	1.13364	0.213049
tRG	MMRN2	1.81935	0.214871
tRG	LAMA3	1.73544	0.217612
tRG	COL4A6	1.42005	0.218039
tRG	NCAN	0.966292	0.218479
tRG	ANXA6	0.746853	0.218576
tRG	IL1B	1.68048	0.218631
tRG	C1QL3	2.58658	0.225897
tRG	TIMP3	1.01946	0.228085
tRG	VWA5B2	2.3872	0.230303
tRG	CYR61	1.53366	0.230727
tRG	SLIT2	1.38229	0.235533
tRG	CHRD	1.2917	0.235533
tRG	EFEMP1	2.29269	0.235706
tRG	IMPG1	3.01127	0.23596
tRG	P4HA2	1.29691	0.236447
tRG	PLAT	0.903217	0.236751
tRG	PLG	2.64572	0.236751
tRG	MUC4	2.86875	0.236941
tRG	VWDE	2.82512	0.239091
tRG	ADAM33	1.93791	0.243061
tRG	SFRP2	0.774223	0.247848
tRG	FGF9	1.12467	0.249259
tRG	COL4A4	2.50135	0.249259
tRG	IMPG2	2.26162	0.249391
tRG	ANXA4	1.32812	0.249558
tRG	MMP21	2.43988	0.251226
tRG	IL18	2.01926	0.253024
tRG	PARM1	1.61335	0.253431
tRG	ADAMTS15	2.5602	0.254046
tRG	SERPINB8	1.19182	0.25464
tRG	LTBP2	1.84548	0.257595
tRG	GLDN	2.44219	0.257796
tRG	EMILIN1	1.36306	0.258827
tRG	CCL2	1.19472	0.260593
tRG	AMH	1.42148	0.260593
tRG	VWC2	2.00873	0.261911
tRG	ADAMTS18	2.05576	0.262946
tRG	LAMA2	1.71149	0.266759
tRG	ADAMTSL2	1.83703	0.266759
tRG	NRTN	1.69245	0.267322
tRG	HGF	1.30797	0.269046
tRG	VTN	2.03355	0.272134
tRG	FGF7	1.19878	0.272521
tRG	SFTPB	1.71306	0.273303
tRG	EREG	1.95188	0.275344
tRG	FNDC1	2.07156	0.27581
tRG	KCP	1.27003	0.275997
tRG	LTA	3.37069	0.275997
tRG	FGF5	1.94679	0.278767
tRG	INHA	1.4076	0.27918
tRG	F12	1.12571	0.279873
tRG	COL9A2	0.921438	0.282333
tRG	LIF	2.05482	0.284098
tRG	MMP25	2.15354	0.287071
tRG	FGFBP3	0.814125	0.291456
tRG	IL16	1.97487	0.291591
tRG	VWA5A	0.771067	0.293625
tRG	PCOLCE2	1.3227	0.293858
tRG	TGFB2	1.2272	0.294187
tRG	IL1A	3.02575	0.295686
tRG	PIK3IP1	0.923026	0.296646
tRG	ANGPTL6	3.80172	0.297461
tRG	ITIH2	3.54239	0.297461
tRG	CLEC18B	1.51411	0.300503
tRG	COL11A1	1.10009	0.30089
tRG	MXRA5	2.49307	0.30118
tRG	P4HA1	0.933105	0.303316
tRG	COL1A1	1.49712	0.30336
tRG	S100A9	1.86229	0.310215
tRG	CTSD	0.538088	0.310529
tRG	FREM2	1.73383	0.312102
tRG	SCUBE3	1.24778	0.312319
tRG	SULF1	1.39062	0.312406
tRG	VWC2L	1.92975	0.312471
tRG	BMPER	1.62402	0.312988
tRG	ADAM9	0.852924	0.31303
tRG	WNT4	1.85127	0.313239
tRG	ADAMTS8	1.69795	0.314253
tRG	ACAN	3.10026	0.315929
tRG	PLOD3	0.773056	0.316164
tRG	TNFSF12	1.02801	0.317434
tRG	FGF10	3.10154	0.321577
tRG	CTSL	0.583242	0.322992
tRG	ANGPTL1	0.809598	0.323879
tRG	COL27A1	1.17642	0.323879
tRG	PLOD1	0.903972	0.323976
tRG	F7	2.74676	0.323976
tRG	LOXL1	1.01793	0.324266
tRG	MMP15	0.866157	0.325966
tRG	SVEP1	1.45925	0.32686
tRG	COL19A1	1.91455	0.334027
tRG	PRSS3	2.53464	0.334108
tRG	LAMB2	0.810771	0.334833
tRG	THSD4	1.31389	0.334866
tRG	EGFL6	2.59185	0.335114
tRG	CCL8	2.83769	0.335114
tRG	LAMB1	1.06181	0.335501
tRG	ADAMTS5	1.26949	0.336055
tRG	CHAD	3.2154	0.336056
tRG	PZP	1.83189	0.336835
tRG	COL5A2	1.15609	0.337607
tRG	COL17A1	2.7063	0.337856
tRG	PLOD2	0.89647	0.340115
tRG	EDA	1.3588	0.341368
tRG	IL7	1.49954	0.343704
tRG	LTBP3	0.793874	0.344025
tRG	TGFBI	1.34689	0.344944
tRG	COL6A1	0.682754	0.346589
tRG	MUC6	2.39463	0.347447
tRG	HMCN2	2.57632	0.348275
tRG	CPN2	3.08543	0.352458
tRG	FREM3	2.9046	0.352686
tRG	SERPINE1	3.30535	0.352926
tRG	GPC4	0.91503	0.354088
tRG	SFRP1	0.686164	0.354371
tRG	COL6A3	1.44053	0.358061
tRG	PLXNB3	3.00323	0.358061
tRG	EFEMP2	0.662887	0.360391
tRG	CRISPLD2	1.23653	0.361296
tRG	COL15A1	1.926	0.362095
tRG	RSPO4	3.05737	0.362704
tRG	COL5A3	1.50199	0.36273
tRG	CELA2B	3.78909	0.364971
tRG	MASP1	0.666039	0.369546
tRG	NRG2	1.27846	0.369546
tRG	COL12A1	1.1487	0.370124
tRG	GDF15	1.39859	0.370124
tRG	ADAM15	0.72321	0.370375
tRG	CXCL1	2.45445	0.370375
tRG	THBS4	1.07891	0.371042
tRG	MGP	1.44593	0.373634
tRG	HRNR	3.41111	0.374714
tRG	LOXL3	0.880923	0.375265
tRG	IL12A	1.19289	0.376936
tRG	SEMA3B	0.97907	0.377355
tRG	IL15	2.08197	0.378997
tRG	CLEC19A	2.68992	0.380494
tRG	AGT	1.71391	0.380805
tRG	CXCL3	1.17167	0.383432
tRG	COL8A1	1.46816	0.383827
tRG	TIMP2	0.605276	0.384933
tRG	CTSS	1.42089	0.384999
tRG	HPSE2	2.96743	0.38616
tRG	CLEC4A	1.08549	0.387135
tRG	MMP14	0.807317	0.387581
tRG	VEGFC	1.16429	0.38831
tRG	SEMA4F	0.825904	0.388801
tRG	WFIKKN1	1.20804	0.393076
tRG	CTSK	0.833286	0.393969
tRG	ADAM18	3.17108	0.394816
tRG	SRPX2	2.4265	0.395172
tRG	IL5	2.68883	0.395212
tRG	COL24A1	1.81284	0.39758
tRG	VWA3B	1.13173	0.400741
tRG	MEGF10	0.728638	0.402173
tRG	GDF10	2.15361	0.40262
tRG	S100G	2.95615	0.403957
tRG	TGFA	2.28967	0.404087
tRG	WIF1	1.40632	0.404256
tRG	CRISPLD1	0.627701	0.405667
tRG	PCSK5	0.886468	0.40747
tRG	ISM1	2.63293	0.40747
tRG	NRG4	1.00141	0.408801
tRG	POSTN	3.23723	0.412224
tRG	CHRDL1	0.627523	0.412311
tRG	CLEC2L	1.4125	0.413611
tRG	CFC1	2.70702	0.413652
tRG	S100A13	0.728368	0.414089
tRG	P4HTM	0.544895	0.415005
tRG	GREM1	1.20895	0.415055
tRG	FGF18	1.3317	0.416796
tRG	CD209	1.91416	0.417614
tRG	FSTL3	0.715812	0.419576
tRG	NTF3	0.999551	0.420575
tRG	HAPLN3	0.86516	0.420663
tRG	TLL1	2.16668	0.420824
tRG	THBS3	0.766543	0.421349
tRG	SFRP4	1.17565	0.422591
tRG	COL14A1	2.05641	0.422693
tRG	COL26A1	0.916031	0.425634
tRG	IGFBP7	0.84201	0.426147
tRG	COL6A6	1.863	0.426377
tRG	ELFN1	0.958608	0.427141
tRG	NELL1	1.09611	0.427141
tRG	WNT11	1.26464	0.427141
tRG	AMBP	3.10712	0.427141
tRG	SPON2	0.958262	0.42718
tRG	VCAN	0.591783	0.428135
tRG	CLCF1	1.27594	0.429438
tRG	ADAM12	0.951534	0.429457
tRG	SEMA5A	0.790333	0.429656
tRG	MUC1	0.980813	0.430032
tRG	SERPINA1	2.30007	0.431169
tRG	S100A8	2.10236	0.4317
tRG	VWA2	3.34033	0.433976
tRG	MEGF11	0.999895	0.437713
tRG	PLXNB1	0.565829	0.438789
tRG	SCUBE2	0.999292	0.439856
tRG	HTRA4	2.92151	0.441253
tRG	FRZB	0.917092	0.443271
tRG	TECTA	1.16372	0.44593
tRG	ADAMTS14	2.71315	0.44593
tRG	TNFAIP6	1.78148	0.448367
tRG	EGLN1	0.655174	0.448551
tRG	HYAL4	2.92152	0.448579
tRG	PTN	0.448984	0.449547
tRG	COL7A1	0.790483	0.450809
tRG	LAMB4	2.90601	0.452965
tRG	ADAM28	1.67671	0.453417
tRG	EBI3	2.47915	0.453516
tRG	COL11A2	0.694476	0.453696
tRG	CRELD1	0.557976	0.455282
tRG	COLQ	1.20214	0.456785
tRG	C1QTNF7	1.41455	0.457187
tRG	IGFBP3	1.37437	0.457823
tRG	TNXB	1.35941	0.458105
tRG	FCN1	3.18634	0.459056
tRG	ANGPTL4	0.794676	0.45967
tRG	COL4A3	2.43686	0.45967
tRG	MMP11	0.672442	0.459795
tRG	COL13A1	1.05466	0.459982
tRG	FGF14	1.01112	0.459982
tRG	PDGFA	0.715246	0.46111
tRG	INHBA	0.922372	0.46111
tRG	CTSZ	0.769052	0.462066
tRG	MEP1B	1.81495	0.462379
tRG	WNT3A	2.84564	0.462809
tRG	F13A1	2.05178	0.46402
tRG	NTN1	0.982645	0.464495
tRG	AEBP1	0.596599	0.465066
tRG	SEMA7A	0.80691	0.465784
tRG	IGF1	0.946743	0.469598
tRG	FNDC7	3.13245	0.470238
tRG	GDF11	0.649934	0.470521
tRG	PRSS12	0.79626	0.47189
tRG	WNT7B	0.97189	0.473261
tRG	SERPINF1	0.949771	0.475949
tRG	ADAMTS2	0.970436	0.47751
tRG	ADAMTS20	3.19712	0.477574
tRG	FRAS1	1.08407	0.483308
tRG	WNT9A	1.35489	0.483457
tRG	COL20A1	1.20734	0.483936
tRG	SDC2	0.513346	0.484116
tRG	CTSF	0.514136	0.487459
tRG	LEP	1.95222	0.48947
tRG	NOV	0.883445	0.491767
tRG	PDGFD	0.504047	0.496793
tRG	GPC5	1.24193	0.499314
tRG	CRIM1	0.701933	0.500438
tRG	FGF11	0.689949	0.500809
tRG	ADAM8	1.08131	0.500931
tRG	ADAMTSL3	0.918504	0.501561
tRG	MASP2	1.28226	0.501588
tRG	WNT8B	2.61026	0.501877
tRG	ADAMTS19	1.17107	0.502529
tRG	EMILIN2	0.675864	0.502668
tRG	IGFBP4	0.602555	0.502729
tRG	INHBB	0.532942	0.504815
tRG	MFAP5	1.52635	0.504815
tRG	IL17D	0.714856	0.505067
tRG	LGALS9	0.976841	0.506617
tRG	CXCL13	2.1575	0.506753
tRG	TNFSF13B	1.09423	0.508082
tRG	WNT5B	0.755851	0.508341
tRG	VWA5B1	1.44155	0.509368
tRG	CSF1	0.716537	0.511024
tRG	ANXA7	0.322492	0.512032
tRG	C1QL1	0.862791	0.514517
tRG	INSL6	1.77065	0.518007
tRG	ANGPTL7	2.70018	0.520586
tRG	FGF1	0.915386	0.520953
tRG	CXCL8	1.13134	0.522655
tRG	BGN	0.666692	0.523312
tRG	ANXA11	0.543243	0.523415
tRG	SHH	2.05835	0.52753
tRG	TGFB1	0.894943	0.528584
tRG	BMP6	0.952196	0.536432
tRG	BRINP3	0.725713	0.542469
tRG	MUC19	2.68647	0.544625
tRG	FGF2	0.604361	0.546805
tRG	HTRA1	0.508372	0.548053
tRG	HYAL1	1.09125	0.549401
tRG	LAMC1	0.594944	0.549936
tRG	COL9A3	0.565998	0.55127
tRG	TNC	0.651103	0.55161
tRG	VEGFB	0.438786	0.551728
tRG	SRGN	0.740318	0.552306
tRG	MUC3A	2.47943	0.552666
tRG	CD109	0.736376	0.552713
tRG	EYS	0.938501	0.552907
tRG	SEMA4B	0.534653	0.553673
tRG	SRPX	0.668528	0.555011
tRG	HYAL2	0.400643	0.558701
tRG	POMZP3	0.577021	0.559504
tRG	HMCN1	0.933949	0.560043
tRG	LGALS8	0.374843	0.560628
tRG	SEMA3A	0.58091	0.564426
tRG	CTSO	0.502052	0.567541
tRG	CCL4L2	0.742166	0.5706
tRG	FLG	3.11363	0.571502
tRG	CSH1	1.89583	0.572676
tRG	CLEC17A	3.24444	0.575781
tRG	CCL27	0.535034	0.58023
tRG	ISM2	2.59791	0.580764
tRG	FGF19	1.50931	0.581695
tRG	MEGF9	0.477656	0.584486
tRG	PLXNA3	0.497204	0.586628
tRG	CXCL2	0.772552	0.58713
tRG	SERPIND1	2.2455	0.591971
tRG	PLAU	0.881406	0.592805
tRG	ECM1	0.656216	0.593842
tRG	COLEC12	0.643587	0.594
tRG	PLXND1	0.560088	0.594658
tRG	C1QTNF3	0.565082	0.594817
tRG	PLXDC2	0.649296	0.597661
tRG	ANGPT2	0.630426	0.598331
tRG	ADAM19	0.609547	0.599383
tRG	C1QC	0.805454	0.599967
tRG	PAPPA2	0.65972	0.605028
tRG	MMP19	1.09399	0.608074
tRG	ADAMTS13	0.628292	0.610434
tRG	COL25A1	0.788143	0.610899
tRG	S100P	1.03352	0.611415
tRG	HCFC2	0.424845	0.612116
tRG	COL10A1	1.54044	0.613444
tRG	CX3CL1	0.522762	0.614354
tRG	CSTA	2.61392	0.615433
tRG	ADAM32	0.836172	0.617938
tRG	VEGFA	0.426654	0.621147
tRG	TCHH	0.850307	0.621463
tRG	ADAM23	0.567294	0.623863
tRG	EMILIN3	0.723255	0.625578
tRG	C1QTNF2	0.57347	0.630842
tRG	HBEGF	0.390916	0.631505
tRG	TNR	0.594117	0.633007
tRG	MFGE8	0.38571	0.634619
tRG	FAM20A	0.777622	0.635861
tRG	VWA1	0.456758	0.635916
tRG	ADAM10	0.426234	0.636677
tRG	MST1	0.493666	0.6424
tRG	FGF12	0.4936	0.642721
tRG	ADAMTS16	1.03085	0.642783
tRG	ADAMTS6	0.433822	0.646572
tRG	TGFB3	0.462297	0.648634
tRG	TPO	2.64161	0.650349
tRG	PLXDC1	0.552325	0.657045
tRG	NTN4	0.464401	0.65754
tRG	SERPINB9	0.649849	0.65801
tRG	CBLN1	0.473652	0.659774
tRG	COL3A1	0.873024	0.661733
tRG	PCOLCE	0.332826	0.661733
tRG	RSPO1	1.25452	0.66285
tRG	GH2	1.96634	0.66285
tRG	NRG1	0.406204	0.666695
tRG	CLEC2B	0.484408	0.67786
tRG	CLEC2D	0.431829	0.678437
tRG	SEMA6A	0.321196	0.680203
tRG	ELFN2	0.487177	0.684412
tRG	EMID1	0.435234	0.685752
tRG	CTGF	0.544318	0.686107
tRG	MMP24	0.665133	0.686886
tRG	NTNG1	0.501306	0.687255
tRG	SCUBE1	0.48022	0.687512
tRG	SLIT3	0.784929	0.689496
tRG	MEGF8	0.307992	0.689956
tRG	FBN1	0.523917	0.692938
tRG	AGRN	0.278489	0.693105
tRG	CSTB	0.248937	0.693274
tRG	PAPLN	0.583832	0.694563
tRG	PAMR1	0.892321	0.697834
tRG	COL5A1	0.474362	0.702973
tRG	ADAMTSL1	0.600956	0.7065
tRG	HGFAC	0.471882	0.706973
tRG	HMSD	0.334284	0.70741
tRG	MATN2	0.555768	0.710152
tRG	PRG4	0.72613	0.713586
tRG	FBN2	0.450422	0.716736
tRG	PXDN	0.316107	0.718564
tRG	RSPO2	0.600228	0.722429
tRG	SPOCK3	0.425452	0.723181
tRG	GPC1	0.209185	0.723796
tRG	HPX	0.704073	0.725762
tRG	SULF2	0.278658	0.72614
tRG	CCL3L3	0.651888	0.733877
tRG	ZP3	0.469177	0.737546
tRG	CCBE1	0.360562	0.745836
tRG	ITIH4	0.452779	0.749194
tRG	EGFL8	0.554314	0.753075
tRG	MMP2	0.326614	0.75321
tRG	WNT2B	0.376646	0.753232
tRG	ADAMTS9	0.370351	0.754429
tRG	BMP1	0.291405	0.754429
tRG	BMP8A	0.591036	0.758595
tRG	COL2A1	0.500213	0.768555
tRG	ADAM11	0.306505	0.775946
tRG	BGLAP	0.402953	0.775978
tRG	NGLY1	0.181446	0.786194
tRG	BMP7	0.217193	0.789252
tRG	ADAM22	0.284375	0.791567
tRG	SEMA4G	0.262888	0.796096
tRG	MDK	0.0872556	0.797042
tRG	P4HA3	0.387537	0.797628
tRG	CCL4	0.248743	0.798618
tRG	CPAMD8	0.361479	0.806403
tRG	MMP16	0.268356	0.808218
tRG	CLEC11A	0.148119	0.813408
tRG	NID2	0.330464	0.821422
tRG	TNFSF10	0.352808	0.825615
tRG	PLXNA1	0.186296	0.825969
tRG	ELN	0.215254	0.830129
tRG	ZFP91	0.19514	0.830691
tRG	COL16A1	0.244328	0.839523
tRG	SNED1	0.37649	0.842804
tRG	SEMA6B	0.219101	0.845318
tRG	SEMA5B	0.16776	0.84994
tRG	CCL3	0.231599	0.850296
tRG	S100A6	0.123942	0.85086
tRG	ADAMTS3	0.279572	0.851907
tRG	PGF	0.190856	0.853189
tRG	SERPINI2	0.386008	0.857399
tRG	PXDNL	0.543866	0.858709
tRG	LGALS3	0.15156	0.86642
tRG	NTNG2	0.210061	0.876397
tRG	PLXNB2	0.109862	0.878046
tRG	SEMA3F	0.196703	0.882654
tRG	DDX26B	0.228909	0.882654
tRG	MMP28	0.173806	0.883085
tRG	ADAM17	0.111293	0.886075
tRG	TIMP4	0.235158	0.893786
tRG	SDC4	0.15416	0.89461
tRG	BRINP2	0.138626	0.896805
tRG	EGF	0.226211	0.902807
tRG	IGSF10	0.152272	0.910508
tRG	SEMA6D	0.119632	0.917842
tRG	PRL	0.233421	0.921823
tRG	C1QB	0.163775	0.923683
tRG	LAMA5	0.0914371	0.924587
tRG	VWCE	0.0828061	0.928989
tRG	C1QA	0.129583	0.93251
tRG	C1QTNF4	0.0526707	0.935235
tRG	SEMA4D	0.0796419	0.937786
tRG	MMP17	0.0741614	0.945748
tRG	IGFBP6	0.0883782	0.950365
tRG	AMBN	0.143934	0.955063
tRG	FGF17	0.0637219	0.967703
tRG	SEMA3E	0.0401663	0.970656
tRG	RSPO3	0.0459239	0.970924
tRG	S100A16	0.0403874	0.971603
tRG	EDIL3	0.0401874	0.972722
tRG	COL6A2	0.0375304	0.972737
tRG	SPOCK2	0.032737	0.974122
tRG	S100A4	0.0334546	0.980095
tRG	LOXL2	0.0218832	0.986198
