# Supplementary material for: Deciphering cell-type-and temporally specific matrisome expression signatures in human cortical development and neurodevelopmental disorders via scRNA-seq meta-analysis
Source: Nat Commun. 2025 Nov 11;16:9907. doi: 10.1038/s41467-025-64381-3 (PMC12606316; doi:10.1038/s41467-025-64381-3)
Supplement: Supplementary file 7 — Supplementary Data 5 [file 41467_2025_64381_MOESM7_ESM.xlsx]

## Sheet: in
Supplementary Data 5. List of matrisome genes with temporal dynamics in each cell type
A list of temporally regulated matrisome genes in each cell type with r statistic value and p-value. Summary table is provided to present an overview of number of temporally regulated genes in each cell type. See Methods for statistical test methods.
Raw Data					Summary Data
Cell Type	Gene	Pearson R	p value		cellType	Number of dynamically regulated genes	Number of genes with increasing expression	Number of genes with decreasing expression	Ratio	Proportion of positiveR	Proportion of negativeR
Astrocyte	VTN	1	0.000467696		Endothelial	20	17	3	5.66667	0.85	0.15
Astrocyte	TGFB2	0.999993	0.00246423		OPC	31	25	6	4.16667	0.806452	0.193548
Astrocyte	LOXL1	-0.999945	0.00666989		Astrocyte	17	13	4	3.25	0.764706	0.235294
Astrocyte	GPC1	-0.999943	0.00682317		GABA IN	39	29	10	2.9	0.74359	0.25641
Astrocyte	SEMA4A	0.999904	0.008843		M.GExN	34	23	11	2.09091	0.676471	0.323529
Astrocyte	VWF	0.999665	0.0164711		Microglia	23	15	8	1.875	0.652174	0.347826
Astrocyte	FGF1	0.999377	0.022476		Imm.GExN	38	24	14	1.71429	0.631579	0.368421
Astrocyte	CCL5	0.999298	0.0238604		Unspecific N	33	20	13	1.53846	0.606061	0.393939
Astrocyte	NID2	-0.999194	0.0255596		NSC	32	19	13	1.46154	0.59375	0.40625
Astrocyte	ADAMTS14	-0.999006	0.02839		IPC	29	16	13	1.23077	0.551724	0.448276
Astrocyte	VEGFB	0.998845	0.0306045
Astrocyte	NPNT	0.998611	0.0335535
Astrocyte	IGSF10	0.998348	0.0366037
Astrocyte	PLOD2	0.997993	0.0403453
Astrocyte	ANXA11	0.997937	0.0409
Astrocyte	ZFP91	0.99715	0.0480726
Astrocyte	TNFSF4	0.997009	0.049249
Endothelial	ADAMTS2	-0.999966	0.00528112
Endothelial	NID1	0.999957	0.0058777
Endothelial	COL4A6	-0.999909	0.00859998
Endothelial	SEMA4D	0.999849	0.011078
Endothelial	IL17B	0.999655	0.0167303
Endothelial	EMCN	0.999585	0.0183415
Endothelial	PRELP	0.999516	0.0198032
Endothelial	LGALS9	0.999453	0.0210592
Endothelial	CTSH	0.999305	0.0237418
Endothelial	PLOD1	0.999242	0.0247921
Endothelial	IGFBPL1	-0.99924	0.0248168
Endothelial	CCL28	0.998636	0.033257
Endothelial	ANXA6	0.998522	0.0346178
Endothelial	NODAL	0.998012	0.0401537
Endothelial	SFRP4	0.997765	0.0425675
Endothelial	PCOLCE	0.997731	0.0428973
Endothelial	CTSO	0.997716	0.0430313
Endothelial	SPON2	0.997611	0.0440135
Endothelial	LMAN1	0.997378	0.0461081
Endothelial	ANXA1	0.99704	0.0489969
GABA IN	S100A16	0.999994	0.00218994
GABA IN	AEBP1	0.999979	0.00415778
GABA IN	AMBP	0.999953	0.00615469
GABA IN	MMP11	0.999934	0.00732055
GABA IN	LGI1	0.999786	0.0131696
GABA IN	FGF2	-0.999784	0.0132174
GABA IN	EMID1	0.999744	0.0144101
GABA IN	SPP1	-0.999742	0.0144578
GABA IN	ADAM12	0.999693	0.0157858
GABA IN	ADAM7	-0.99966	0.016591
GABA IN	F7	0.999621	0.0175279
GABA IN	NTN3	0.999557	0.0189608
GABA IN	C1QTNF2	0.999538	0.0193555
GABA IN	ADAMTS9	0.999512	0.019889
GABA IN	FLG2	0.999511	0.0199182
GABA IN	ZP3	-0.999509	0.0199498
GABA IN	PXDN	-0.999434	0.0214228
GABA IN	LRG1	0.999413	0.0218174
GABA IN	CXCL12	0.999389	0.0222644
GABA IN	IGF1	0.999377	0.0224707
GABA IN	SEMA3B	-0.999114	0.026799
GABA IN	LAMB3	0.999076	0.027373
GABA IN	LGALS1	0.998749	0.0318421
GABA IN	SERPINI1	0.998745	0.0318984
GABA IN	CLEC4C	0.998713	0.0322985
GABA IN	COL7A1	0.998678	0.0327411
GABA IN	GDF9	-0.998645	0.0331463
GABA IN	OGFOD1	0.998467	0.0352498
GABA IN	WNT4	0.998465	0.0352769
GABA IN	GAS6	0.99846	0.0353379
GABA IN	HAPLN4	0.99821	0.0380983
GABA IN	CLEC18B	-0.998109	0.0391547
GABA IN	TGFA	-0.997985	0.0404257
GABA IN	CSTB	0.997631	0.0438283
GABA IN	C1QTNF3	-0.997629	0.0438434
GABA IN	LGI3	0.997603	0.044083
GABA IN	TNFSF12	0.99742	0.0457374
GABA IN	PDGFA	0.997114	0.0483797
GABA IN	ADAM33	0.997017	0.0491849
IPC	MDK	0.999999	0.000637754
IPC	CTSK	0.999978	0.00417998
IPC	SFTPD	0.999958	0.00580456
IPC	CLEC2D	0.999955	0.00604269
IPC	C1QC	0.999921	0.00798305
IPC	SEMA4G	-0.999912	0.00846704
IPC	TGFB2	0.999907	0.00866326
IPC	FBLN5	0.999598	0.0180487
IPC	DMBT1	0.999589	0.0182504
IPC	TNFSF12	0.999572	0.0186333
IPC	VWCE	-0.999499	0.0201533
IPC	INHBB	0.999433	0.0214382
IPC	COL14A1	-0.999028	0.02807
IPC	NOV	-0.998965	0.0289624
IPC	CXCL14	0.998933	0.0294114
IPC	MEGF8	-0.998878	0.0301562
IPC	PLXNB1	-0.998761	0.0316921
IPC	ANXA1	0.998746	0.0318881
IPC	PDGFA	-0.998458	0.0353565
IPC	SFTA2	0.998399	0.0360334
IPC	SERPINB9	-0.998359	0.0364742
IPC	CLEC11A	-0.998156	0.0386629
IPC	POSTN	0.997964	0.0406282
IPC	ADAMTS9	-0.997912	0.0411435
IPC	AGRN	-0.997858	0.0416739
IPC	FREM1	-0.997845	0.0417974
IPC	FBN1	0.997424	0.0457044
IPC	CTHRC1	-0.99704	0.0489953
IPC	NGF	0.996999	0.0493367
Imm.GExN	NYX	-1	3.16e-05
Imm.GExN	IMPG2	1	0.00035297
Imm.GExN	A2M	0.999999	0.000707028
Imm.GExN	HYAL3	-0.999949	0.00641579
Imm.GExN	HCFC2	0.999938	0.00706064
Imm.GExN	NOV	0.999935	0.00726853
Imm.GExN	ADAMTS19	0.999933	0.00738487
Imm.GExN	PLG	-0.999894	0.00926839
Imm.GExN	MMP17	0.999876	0.0100124
Imm.GExN	EFEMP2	0.999841	0.0113578
Imm.GExN	CBLN4	0.999818	0.0121325
Imm.GExN	FBN1	-0.999811	0.0123752
Imm.GExN	ADAM8	-0.999703	0.0155273
Imm.GExN	PCOLCE2	-0.999685	0.0159749
Imm.GExN	NCAN	-0.99967	0.0163647
Imm.GExN	BCAN	0.999641	0.0170681
Imm.GExN	CX3CL1	0.999596	0.0180862
Imm.GExN	SERPING1	0.999587	0.018299
Imm.GExN	PARM1	-0.999548	0.0191487
Imm.GExN	COL27A1	-0.999334	0.0232341
Imm.GExN	INHA	0.999305	0.0237338
Imm.GExN	NGLY1	0.999249	0.0246664
Imm.GExN	S100A13	-0.999057	0.0276484
Imm.GExN	SEMA3E	0.99897	0.0288938
Imm.GExN	FGF2	0.998967	0.028935
Imm.GExN	CTSF	0.998858	0.0304219
Imm.GExN	CBLN3	0.998826	0.030845
Imm.GExN	SVEP1	0.998795	0.0312516
Imm.GExN	PXDN	-0.998602	0.0336662
Imm.GExN	FGF20	-0.998194	0.0382705
Imm.GExN	ADAMTS6	-0.998063	0.0396292
Imm.GExN	SPARCL1	0.998003	0.0402366
Imm.GExN	TNFSF13	0.997782	0.0424052
Imm.GExN	IL17C	0.997558	0.0444977
Imm.GExN	ADAMTS4	0.99754	0.0446628
Imm.GExN	ADAM32	0.997221	0.0474757
Imm.GExN	LIF	-0.997201	0.0476452
Imm.GExN	CCBE1	0.99713	0.0482458
M.GExN	SEMA3B	1	0.000406405
M.GExN	MMP3	-1	0.000541382
M.GExN	DPT	0.999999	0.00077649
M.GExN	COL6A2	0.999958	0.00584403
M.GExN	CBLN2	0.999943	0.00681528
M.GExN	SVEP1	0.999921	0.00801193
M.GExN	CRISPLD1	-0.999919	0.00807816
M.GExN	ADAM11	0.999896	0.0092002
M.GExN	EGLN2	0.999879	0.00988932
M.GExN	HAPLN4	0.999834	0.0115872
M.GExN	IGSF10	0.999794	0.0129319
M.GExN	NID1	0.999761	0.0139168
M.GExN	LGALS8	0.999692	0.0157998
M.GExN	IGFBP3	0.999541	0.0192888
M.GExN	SERPINB8	-0.999536	0.0193929
M.GExN	SDC2	-0.999201	0.0254481
M.GExN	ADAMTS12	-0.999174	0.025876
M.GExN	TGFA	0.999165	0.0260121
M.GExN	MDK	0.998968	0.0289186
M.GExN	PLOD1	0.998843	0.0306248
M.GExN	PRSS12	0.998815	0.0309908
M.GExN	DCN	0.998665	0.0328979
M.GExN	COCH	0.998492	0.0349667
M.GExN	THSD4	-0.998416	0.0358425
M.GExN	S100P	-0.998322	0.0368874
M.GExN	FN1	0.998262	0.0375416
M.GExN	NYX	-0.998259	0.0375683
M.GExN	PODNL1	-0.998237	0.03781
M.GExN	SERPINE2	0.998135	0.0388855
M.GExN	ADAMTS9	0.998095	0.0393022
M.GExN	TNFSF13	-0.998025	0.0400146
M.GExN	SEMA6A	-0.997416	0.0457777
M.GExN	CCL19	0.997132	0.0482278
M.GExN	SULF1	0.997066	0.0487803
Microglia	C1QB	0.999995	0.00205994
Microglia	IL17D	0.99999	0.0029114
Microglia	COL4A6	-0.999961	0.00558723
Microglia	ASPN	0.999929	0.00760388
Microglia	SPARC	-0.999841	0.0113424
Microglia	PRSS12	0.999804	0.0125989
Microglia	LTB	0.999784	0.0132375
Microglia	CHRD	0.999715	0.0152017
Microglia	HYAL3	0.999708	0.0153861
Microglia	BMP3	0.999558	0.0189377
Microglia	COL6A3	0.999524	0.0196404
Microglia	PLXNC1	0.999462	0.0208888
Microglia	COL27A1	-0.999314	0.0235876
Microglia	NTN4	0.999126	0.0266125
Microglia	HHIP	-0.999089	0.0271756
Microglia	SPON1	0.99903	0.0280464
Microglia	HGF	0.998524	0.0345979
Microglia	CLEC12A	0.99852	0.0346376
Microglia	NCAN	-0.998035	0.0399197
Microglia	CTSB	-0.997711	0.0430784
Microglia	FSTL1	-0.997646	0.0436946
Microglia	SERPINH1	-0.997473	0.0452638
Microglia	GDF9	0.997378	0.0461116
NSC	FBLN1	-1	0.000613585
NSC	MUC19	0.999999	0.00095686
NSC	HAPLN3	0.999995	0.00202025
NSC	LGALS3	0.999994	0.0022204
NSC	NPNT	0.999947	0.00654212
NSC	LAMB2	0.999917	0.0081793
NSC	TNFSF12	0.9999	0.00902245
NSC	IL26	0.999832	0.0116728
NSC	CRLF1	0.999799	0.012757
NSC	C1QTNF6	-0.999665	0.01647
NSC	SERPINE3	-0.999615	0.0176575
NSC	KITLG	0.999573	0.0186124
NSC	INHA	0.999515	0.0198215
NSC	IGFBPL1	-0.999348	0.0229868
NSC	TIMP3	0.999325	0.0233913
NSC	THBS3	0.999202	0.0254333
NSC	IHH	-0.999136	0.0264617
NSC	IL34	-0.999102	0.0269755
NSC	SCUBE3	-0.998923	0.0295482
NSC	ANGPTL1	0.998839	0.0306761
NSC	CLEC4G	0.998651	0.0330656
NSC	LTBP4	-0.9986	0.0336896
NSC	LAMB1	-0.99852	0.0346352
NSC	ZFP91	0.998498	0.0348946
NSC	EFEMP2	0.998454	0.0354049
NSC	SEMA4A	0.998103	0.0392173
NSC	PLXDC1	-0.99809	0.0393573
NSC	TNC	0.997461	0.045372
NSC	SEMA3F	-0.997372	0.0461654
NSC	CLEC4C	-0.99705	0.048908
NSC	TECTB	0.99705	0.0489115
NSC	PARM1	-0.996997	0.0493521
OPC	CTSO	1	0.000129981
OPC	CXCL12	0.999984	0.00358115
OPC	COL4A4	0.999977	0.00428576
OPC	FGF9	0.999963	0.00549535
OPC	TIMP2	0.999944	0.00672751
OPC	SERPINI1	0.999911	0.00850327
OPC	WNT7B	-0.999905	0.00877552
OPC	C1QL1	0.999855	0.0108468
OPC	ADAM18	0.999842	0.0113232
OPC	SEMA3C	0.999825	0.0119063
OPC	RELN	0.99978	0.0133632
OPC	CSF1	0.999753	0.0141375
OPC	GPC3	-0.99974	0.0145145
OPC	CSPG5	0.999718	0.0151237
OPC	CBLN4	0.999621	0.0175348
OPC	SEMA6B	0.99955	0.0190946
OPC	HAPLN3	0.999505	0.0200228
OPC	BCAN	0.999453	0.0210575
OPC	S100B	0.999435	0.0214023
OPC	TMPRSS15	0.999247	0.0247129
OPC	FGF2	0.999244	0.024762
OPC	MATN3	-0.99916	0.0260993
OPC	BMP8A	-0.999066	0.0275235
OPC	CLEC11A	-0.998848	0.0305541
OPC	EGFL6	-0.998673	0.032799
OPC	LTBP3	0.998619	0.0334618
OPC	VWF	0.998398	0.0360428
OPC	ADAMTS20	0.9982	0.038202
OPC	INHBA	0.997771	0.0425143
OPC	ADAMTS5	0.997395	0.0459629
OPC	ZFP91	0.997379	0.0461034
Unspecific N	TNFSF15	-0.999977	0.00434739
Unspecific N	SVEP1	0.999972	0.00474539
Unspecific N	CXCL12	-0.999971	0.00484594
Unspecific N	GH1	-0.999965	0.00530889
Unspecific N	MEGF6	0.999885	0.00967119
Unspecific N	SEMA4G	0.999882	0.00977623
Unspecific N	S100A16	0.999876	0.0100204
Unspecific N	OSM	0.999867	0.0103734
Unspecific N	HYAL3	-0.99979	0.0130354
Unspecific N	LOXL2	-0.999776	0.013481
Unspecific N	CHRDL2	0.999736	0.0146308
Unspecific N	LUM	-0.999715	0.0152019
Unspecific N	CPAMD8	-0.999619	0.0175657
Unspecific N	ITIH5	0.999611	0.0177614
Unspecific N	EFEMP1	-0.999567	0.0187325
Unspecific N	BGLAP	0.999484	0.0204501
Unspecific N	TNXB	0.999166	0.0260068
Unspecific N	SERPINB6	0.998833	0.0307545
Unspecific N	SFRP1	-0.998772	0.031554
Unspecific N	ANGPTL3	-0.998733	0.0320539
Unspecific N	HAPLN4	0.9986	0.0336947
Unspecific N	SPARC	-0.998536	0.034448
Unspecific N	NRTN	0.998527	0.0345524
Unspecific N	LTBP3	0.998525	0.0345862
Unspecific N	CTSS	-0.998521	0.034628
Unspecific N	GAS6	0.998508	0.0347761
Unspecific N	WNT7B	-0.99848	0.0351049
Unspecific N	SEMA4B	0.998325	0.0368554
Unspecific N	ADAMTS13	0.998268	0.0374725
Unspecific N	HMCN2	0.99743	0.0456552
Unspecific N	CTF1	0.99711	0.0484137
Unspecific N	PRSS12	0.997081	0.0486559
Unspecific N	MFAP1	0.996987	0.0494297
