# Supplementary material for: Deciphering cell-type-and temporally specific matrisome expression signatures in human cortical development and neurodevelopmental disorders via scRNA-seq meta-analysis
Source: Nat Commun. 2025 Nov 11;16:9907. doi: 10.1038/s41467-025-64381-3 (PMC12606316; doi:10.1038/s41467-025-64381-3)
Supplement: Supplementary file 8 — Supplementary Data 6 [file 41467_2025_64381_MOESM8_ESM.xlsx]

## Sheet: in
Supplementary Data 6. List of temporally regulated matrisome genes.
Differentially expressed matrisome genes at late-first (first), early-second (early) and late-second (late) in each cell type. Differential expression was tested with DESeq2 (negative binomial GLM, two‑sided Wald test) with Benjamini–Hochberg FDR correction; effect size is log₂ fold change with 95% Wald confidence intervals; exact adjusted p values are reported; n = specified in Supplementary Fig…
Cell Type	Gene	log2FoldChange	Adjusted p-value	Developmental Stage
Unspecific N	CCBE1	-6.9036	4.45e-16	first
Unspecific N	SEMA3C	-3.27805	3.46e-07	first
Unspecific N	FGF12	-3.64156	1.15e-06	first
Unspecific N	PRSS12	-3.90969	2.79e-06	first
Unspecific N	HTRA1	-3.4693	5.05e-06	first
Unspecific N	THBS1	-4.14201	6.97e-06	first
Unspecific N	EMID1	-3.9811	3.28e-05	first
Unspecific N	CHRDL1	-2.94934	5.71e-05	first
Unspecific N	S100A16	-3.57369	6.93e-05	first
Unspecific N	WNT5B	-3.96704	9e-05	first
Unspecific N	ADAM22	-3.91587	0.000174067	first
Unspecific N	PLXNA4	-2.33908	0.000296824	first
Unspecific N	TNFSF12	-3.77376	0.000329938	first
Unspecific N	SEMA3A	-2.93515	0.000331956	first
Unspecific N	PLXNA2	-2.71554	0.000397663	first
Unspecific N	SMOC1	-3.79835	0.000448321	first
Unspecific N	IGSF10	-4.86573	0.000580483	first
Unspecific N	VCAN	-1.63583	0.000629941	first
Unspecific N	ADAM10	-2.57754	0.000637279	first
Unspecific N	EDA	-4.64432	0.00066186	first
Unspecific N	NRG3	-4.75273	0.00116225	first
Unspecific N	WNT2B	-3.91678	0.00134094	first
Unspecific N	ANGPT2	-2.68901	0.00140425	first
Unspecific N	INHBA	-3.62306	0.00154591	first
Unspecific N	MMP24	-3.5373	0.00165607	first
Unspecific N	MUC20	-3.40653	0.00188065	first
Unspecific N	COLQ	-4.1318	0.0019341	first
Unspecific N	COL12A1	-3.36108	0.00311319	first
Unspecific N	PLXNC1	-3.01782	0.00342298	first
Unspecific N	ADAM23	-2.72598	0.00363322	first
Unspecific N	CBLN2	-2.77871	0.00418047	first
Unspecific N	SFRP2	2.58776	0.00457356	first
Unspecific N	SDC3	-1.90142	0.00511168	first
Unspecific N	SPON1	-2.97682	0.00511476	first
Unspecific N	MFAP4	2.93175	0.00637704	first
Unspecific N	ADAMTSL3	-3.85817	0.00705484	first
Unspecific N	ADAM17	-2.03927	0.00778648	first
Unspecific N	LTBP3	-2.19257	0.00806464	first
Unspecific N	SCUBE1	-2.98159	0.00971039	first
Unspecific N	FBN3	-2.18043	0.0112427	first
Unspecific N	HBEGF	-2.26953	0.0116094	first
Unspecific N	NTN4	-2.50595	0.0116094	first
Unspecific N	P4HA3	-4.15421	0.0124152	first
Unspecific N	MDK	-1.12902	0.0126466	first
Unspecific N	COL9A3	-2.2343	0.0142223	first
Unspecific N	PCOLCE	-2.81513	0.0156288	first
Unspecific N	CTSF	-1.70525	0.0157439	first
Unspecific N	FGF17	-3.35469	0.0160421	first
Unspecific N	LOXL3	-2.2702	0.0162206	first
Unspecific N	ADAMTS10	-2.00352	0.0162519	first
Unspecific N	LGALS1	-1.33336	0.017895	first
Unspecific N	MEGF9	-2.08326	0.0187835	first
Unspecific N	SLIT3	-4.13625	0.0191867	first
Unspecific N	CTSC	2.28123	0.0196757	first
Unspecific N	COL25A1	-3.88679	0.0201212	first
Unspecific N	LGALS3	-2.13772	0.0207291	first
Unspecific N	FBN2	-3.46446	0.0213454	first
Unspecific N	FGF11	-2.83566	0.0230629	first
Unspecific N	HAPLN4	-3.02763	0.0239904	first
Unspecific N	LOXL1	2.48709	0.0240328	first
Unspecific N	VWA5A	2.55678	0.0248488	first
Unspecific N	EGLN1	-1.8521	0.0249693	first
Unspecific N	SULF1	-3.04858	0.0266657	first
Unspecific N	OGFOD1	-1.24284	0.0266668	first
Unspecific N	COCH	-1.52849	0.0272643	first
Unspecific N	FGF9	-2.0707	0.0307094	first
Unspecific N	FGF14	-2.67983	0.0309332	first
Unspecific N	PLXND1	2.19497	0.032362	first
Unspecific N	MMP16	-1.35336	0.0344587	first
Unspecific N	ADAMTSL1	-3.63745	0.0388988	first
Unspecific N	SEMA7A	-2.32899	0.0404916	first
Unspecific N	TGFB1	-3.55667	0.0420391	first
Unspecific N	FAM20B	-2.05903	0.0441568	first
Unspecific N	C1QTNF3	-2.2359	0.0444905	first
Unspecific N	MFAP3	-1.86161	0.0468652	first
Unspecific N	TGFA	-3.71163	0.0469845	first
Unspecific N	GAS6	-1.42773	0.0472194	first
Unspecific N	FGF7	-2.83605	0.0474695	first
Unspecific N	ANXA4	-2.58658	0.0493532	first
Unspecific N	SERPINE2	-1.11137	0.0498452	first
Unspecific N	LGALS8	-1.11447	0.0533428	first
Unspecific N	TNC	-2.38158	0.0570911	first
Unspecific N	GDF9	2.3737	0.0594152	first
Unspecific N	COL11A1	-2.13701	0.0603843	first
Unspecific N	LTBP1	-2.30888	0.0628119	first
Unspecific N	WNT7A	-1.93336	0.0630935	first
Unspecific N	NID2	2.96663	0.0644072	first
Unspecific N	VWC2	-2.663	0.0648975	first
Unspecific N	TGFB2	-2.46642	0.0713611	first
Unspecific N	ADAMTS13	-2.20352	0.0719286	first
Unspecific N	TIMP2	-1.22639	0.0728356	first
Unspecific N	COL15A1	-2.57778	0.0734768	first
Unspecific N	GDF11	-1.64285	0.0735144	first
Unspecific N	FRAS1	-3.27178	0.077149	first
Unspecific N	BRINP3	-2.16449	0.0812157	first
Unspecific N	MASP1	1.42782	0.0826923	first
Unspecific N	NELL1	-2.70335	0.0827198	first
Unspecific N	KCP	2.55427	0.083922	first
Unspecific N	S100B	-1.59685	0.084024	first
Unspecific N	AMH	2.47357	0.0883177	first
Unspecific N	SPARCL1	-2.10405	0.0883885	first
Unspecific N	SEMA4C	-1.27848	0.0894671	first
Unspecific N	MEGF10	-2.14828	0.0894671	first
Unspecific N	VWCE	-1.84622	0.0906531	first
Unspecific N	THBS4	-2.47147	0.0908964	first
Unspecific N	ANGPTL1	-2.70671	0.0923286	first
Unspecific N	HHIP	-3.00251	0.0964748	first
Unspecific N	FBN1	-2.01438	0.0972173	first
Unspecific N	GPC5	-4.18251	0.0992855	first
Unspecific N	CLEC2D	-1.58924	0.101059	first
Unspecific N	LAMC1	-1.91175	0.103746	first
Unspecific N	MMP17	-1.3869	0.106722	first
Unspecific N	CSPG5	-1.55945	0.107047	first
Unspecific N	IGFBPL1	1.53276	0.10835	first
Unspecific N	CXCL12	1.55012	0.116115	first
Unspecific N	CBLN1	1.5048	0.116379	first
Unspecific N	TNR	-2.37837	0.11656	first
Unspecific N	IGFBP6	-1.9083	0.125575	first
Unspecific N	CCL3L3	-3.09706	0.129434	first
Unspecific N	SPOCK1	-1.34814	0.132074	first
Unspecific N	SEMA4G	-1.50064	0.132661	first
Unspecific N	ANXA2	1.27814	0.136152	first
Unspecific N	MFGE8	-1.43275	0.136217	first
Unspecific N	NPNT	-2.22575	0.136311	first
Unspecific N	NRG1	-1.11767	0.138946	first
Unspecific N	SEMA4A	-1.28771	0.139761	first
Unspecific N	COL9A2	-1.28766	0.140702	first
Unspecific N	SERPINH1	1.43677	0.143565	first
Unspecific N	IL17D	-1.54733	0.146952	first
Unspecific N	COL19A1	-2.46296	0.147076	first
Unspecific N	ANXA6	-1.16328	0.147552	first
Unspecific N	EGLN2	-2.04443	0.147552	first
Unspecific N	LAMA5	-1.52912	0.149375	first
Unspecific N	PLXNA3	-1.13833	0.155175	first
Unspecific N	BMPER	-2.11544	0.156449	first
Unspecific N	PCOLCE2	1.93418	0.157472	first
Unspecific N	COL4A2	-1.53004	0.159172	first
Unspecific N	TECTA	-2.33181	0.161302	first
Unspecific N	CTGF	2.06597	0.16436	first
Unspecific N	PXDN	-1.08955	0.171099	first
Unspecific N	PAPPA	-1.67715	0.171392	first
Unspecific N	HCFC2	-1.02851	0.175145	first
Unspecific N	ADAM19	-1.56665	0.17588	first
Unspecific N	SPON2	-1.6523	0.179243	first
Unspecific N	FSTL3	-1.21276	0.18332	first
Unspecific N	SLIT1	-1.29928	0.187785	first
Unspecific N	CRLF3	-1.28057	0.19018	first
Unspecific N	CCL4	-1.3971	0.192964	first
Unspecific N	IGFBP5	1.36231	0.19603	first
Unspecific N	ADAMTS3	1.66859	0.19847	first
Unspecific N	THBS3	1.32961	0.205278	first
Unspecific N	NTN1	-2.1486	0.205877	first
Unspecific N	HGFAC	-1.48602	0.207794	first
Unspecific N	A2M	-1.38393	0.210831	first
Unspecific N	CCL3	-1.24862	0.213246	first
Unspecific N	PLAT	-1.37427	0.217222	first
Unspecific N	PLXDC2	-1.42541	0.223206	first
Unspecific N	TIMP3	-1.1874	0.223206	first
Unspecific N	LTBP4	1.07645	0.224685	first
Unspecific N	FGF2	-1.79882	0.230671	first
Unspecific N	GREM1	-2.27665	0.232859	first
Unspecific N	HCFC1	-0.790761	0.237739	first
Unspecific N	PXDNL	-4.0355	0.248091	first
Unspecific N	COL11A2	-1.45628	0.250566	first
Unspecific N	ADAMTS7	-1.16125	0.26382	first
Unspecific N	TCHH	-2.62235	0.267665	first
Unspecific N	NRG2	-1.66808	0.272176	first
Unspecific N	F12	1.27431	0.272317	first
Unspecific N	SEMA5A	-1.52919	0.273358	first
Unspecific N	EGFL8	-2.08052	0.274018	first
Unspecific N	COL4A1	-1.17314	0.274586	first
Unspecific N	BCAN	-1.06638	0.275733	first
Unspecific N	MUC12	-1.51831	0.286191	first
Unspecific N	COL9A1	-1.03694	0.293128	first
Unspecific N	LMAN1	-0.608058	0.30647	first
Unspecific N	FGFBP3	-0.719052	0.311975	first
Unspecific N	GH1	4.48232	0.312018	first
Unspecific N	MMP2	1.02716	0.313275	first
Unspecific N	LAMA1	-1.23672	0.31899	first
Unspecific N	AGRN	-0.755844	0.32049	first
Unspecific N	PCSK6	-1.72772	0.320657	first
Unspecific N	PCSK5	-1.23551	0.325097	first
Unspecific N	ANGPTL2	-1.19702	0.332566	first
Unspecific N	NCAN	-0.657318	0.344576	first
Unspecific N	SULF2	0.813257	0.344663	first
Unspecific N	EFEMP2	-0.952281	0.347884	first
Unspecific N	ADAM11	-1.22246	0.348841	first
Unspecific N	PARM1	1.49255	0.350286	first
Unspecific N	PDGFD	-1.50342	0.355013	first
Unspecific N	SCUBE3	-1.03799	0.360209	first
Unspecific N	MFAP1	-0.514757	0.367955	first
Unspecific N	ANXA5	0.612878	0.36975	first
Unspecific N	ADAM15	-0.853903	0.370429	first
Unspecific N	SCUBE2	-1.62336	0.370888	first
Unspecific N	NELL2	-0.601363	0.371226	first
Unspecific N	VEGFB	-0.748432	0.371838	first
Unspecific N	SEMA3E	-0.835789	0.375609	first
Unspecific N	HYAL3	0.956362	0.376178	first
Unspecific N	POMZP3	-1.11988	0.379992	first
Unspecific N	S100A10	0.931199	0.385489	first
Unspecific N	CCL4L2	-1.62214	0.386898	first
Unspecific N	SEMA4F	-0.687944	0.392479	first
Unspecific N	LAMB1	-0.833507	0.392722	first
Unspecific N	HYAL1	-1.50109	0.394059	first
Unspecific N	SEMA6D	-0.742783	0.396539	first
Unspecific N	SEMA6C	-0.730316	0.397918	first
Unspecific N	SEMA3F	-1.12461	0.398042	first
Unspecific N	SDC1	1.16295	0.400338	first
Unspecific N	SERPINB1	-1.26728	0.400491	first
Unspecific N	CRIM1	-0.998456	0.410055	first
Unspecific N	COL6A1	-0.585227	0.419763	first
Unspecific N	HYAL2	0.675191	0.420326	first
Unspecific N	CTHRC1	-1.05873	0.420971	first
Unspecific N	ADAMTS19	-2.15497	0.424897	first
Unspecific N	ELFN2	-0.852634	0.425238	first
Unspecific N	S100A13	-0.903564	0.427392	first
Unspecific N	SERPINB6	-0.697294	0.427921	first
Unspecific N	FGF5	0.943752	0.428314	first
Unspecific N	PRL	1.73636	0.428449	first
Unspecific N	MATN4	-1.16296	0.430168	first
Unspecific N	LOXL2	1.02222	0.434734	first
Unspecific N	IGFBP4	0.988543	0.435479	first
Unspecific N	CXCL14	-1.17848	0.438218	first
Unspecific N	IGF1	-1.23702	0.438218	first
Unspecific N	LGI4	-1.15243	0.445142	first
Unspecific N	KITLG	-0.964515	0.447019	first
Unspecific N	P4HA1	-0.81269	0.452122	first
Unspecific N	GPC2	0.588089	0.45252	first
Unspecific N	NOV	1.10725	0.453056	first
Unspecific N	CTSV	-0.976303	0.456928	first
Unspecific N	MEGF6	-0.866846	0.461563	first
Unspecific N	ASPN	-1.59119	0.465626	first
Unspecific N	FAM20C	-0.831543	0.465723	first
Unspecific N	PTN	-0.518215	0.466482	first
Unspecific N	THSD4	-1.88186	0.476865	first
Unspecific N	PLOD1	-0.796232	0.482685	first
Unspecific N	P4HA2	-1.00802	0.4835	first
Unspecific N	VEGFA	0.669185	0.487116	first
Unspecific N	FN1	-0.643782	0.492813	first
Unspecific N	COL6A2	-0.892308	0.49376	first
Unspecific N	CTSZ	-0.953766	0.494077	first
Unspecific N	SVEP1	-1.36676	0.494077	first
Unspecific N	SLIT2	-0.862505	0.507688	first
Unspecific N	PLXNA1	-0.608153	0.513728	first
Unspecific N	C1QTNF7	-1.67595	0.519592	first
Unspecific N	EDIL3	-0.631935	0.521483	first
Unspecific N	MEGF8	-0.534744	0.523956	first
Unspecific N	SPOCK2	0.795213	0.526132	first
Unspecific N	SEMA6B	-0.722849	0.528387	first
Unspecific N	MST1	-0.698911	0.528663	first
Unspecific N	MEGF11	-0.918841	0.528663	first
Unspecific N	HSPG2	-1.43678	0.529359	first
Unspecific N	PAPPA2	-1.05166	0.531925	first
Unspecific N	FAM20A	-1.52573	0.540969	first
Unspecific N	ZFP91	-0.581405	0.547159	first
Unspecific N	ADAMTS9	1.05995	0.548312	first
Unspecific N	FST	1.06932	0.553035	first
Unspecific N	CTSD	0.426427	0.553035	first
Unspecific N	LAMB2	-0.902282	0.555586	first
Unspecific N	IGFBP7	-0.801436	0.556109	first
Unspecific N	CTSL	-0.526441	0.55797	first
Unspecific N	BGLAP	-1.06291	0.558992	first
Unspecific N	EGFL7	0.567477	0.559515	first
Unspecific N	CLEC4A	-0.848085	0.570318	first
Unspecific N	PZP	-1.59318	0.572726	first
Unspecific N	C1QTNF6	-0.609225	0.59606	first
Unspecific N	ECM2	-1.63015	0.603881	first
Unspecific N	ADAMTS5	0.971823	0.60494	first
Unspecific N	ECM1	-0.935271	0.606025	first
Unspecific N	CRISPLD1	-0.583724	0.608889	first
Unspecific N	ADAM9	-0.535407	0.610608	first
Unspecific N	PLOD3	-0.481166	0.624337	first
Unspecific N	OMD	-2.15856	0.628641	first
Unspecific N	INHBB	-0.680356	0.628757	first
Unspecific N	MFAP2	-0.412002	0.629867	first
Unspecific N	BMP1	0.640289	0.632231	first
Unspecific N	CYR61	-0.644452	0.637286	first
Unspecific N	SBSPON	0.858623	0.637286	first
Unspecific N	SEMA4B	-0.413686	0.637647	first
Unspecific N	S100A6	-0.340049	0.637868	first
Unspecific N	FGF18	0.940517	0.642325	first
Unspecific N	A2ML1	-1.31553	0.65511	first
Unspecific N	SPOCK3	-0.765287	0.660012	first
Unspecific N	EYS	0.752205	0.664569	first
Unspecific N	TSKU	-0.435297	0.665316	first
Unspecific N	SERPINI1	0.415692	0.668191	first
Unspecific N	S100A11	-0.536691	0.678566	first
Unspecific N	COL27A1	0.743736	0.686257	first
Unspecific N	ITIH4	0.598189	0.69585	first
Unspecific N	AEBP1	-0.453341	0.699422	first
Unspecific N	NTNG2	0.600454	0.7033	first
Unspecific N	PDGFA	-0.485558	0.708509	first
Unspecific N	SEMA5B	-0.398159	0.712314	first
Unspecific N	DDX26B	0.633312	0.712665	first
Unspecific N	SERPING1	-0.300769	0.713795	first
Unspecific N	LGI1	-0.582329	0.720624	first
Unspecific N	CTSB	-0.242599	0.722165	first
Unspecific N	PLXNB2	-0.272943	0.723824	first
Unspecific N	TIMP1	0.347088	0.732389	first
Unspecific N	CRLF1	0.666165	0.733675	first
Unspecific N	SEMA3B	-0.528013	0.733948	first
Unspecific N	COL4A5	-0.512252	0.744278	first
Unspecific N	ANXA1	-0.648585	0.749775	first
Unspecific N	RELN	0.490218	0.752044	first
Unspecific N	BMP7	-0.458586	0.752096	first
Unspecific N	SFRP1	0.335312	0.764643	first
Unspecific N	PDGFC	-0.310863	0.77018	first
Unspecific N	SNED1	-0.667927	0.771219	first
Unspecific N	CSTB	-0.199585	0.778684	first
Unspecific N	IGFBP3	-0.406547	0.780937	first
Unspecific N	ANXA11	-0.431963	0.785074	first
Unspecific N	SERPINB9	0.42795	0.788183	first
Unspecific N	TLL1	0.706898	0.788521	first
Unspecific N	SEMA6A	-0.296266	0.788616	first
Unspecific N	GPC4	-0.470178	0.789559	first
Unspecific N	PIK3IP1	-0.282385	0.802987	first
Unspecific N	FBLN1	-0.196532	0.803052	first
Unspecific N	NGLY1	-0.204804	0.80806	first
Unspecific N	DCN	0.293351	0.811677	first
Unspecific N	NRG4	-0.592057	0.813072	first
Unspecific N	SPP1	0.2495	0.814251	first
Unspecific N	ELN	0.345693	0.823062	first
Unspecific N	CPAMD8	0.386962	0.828702	first
Unspecific N	COL16A1	0.218217	0.832319	first
Unspecific N	ADAM32	0.423339	0.835052	first
Unspecific N	ANXA7	0.174386	0.835965	first
Unspecific N	RSPO3	-0.299534	0.836184	first
Unspecific N	IL7	-0.511588	0.838623	first
Unspecific N	CRELD2	0.180982	0.846287	first
Unspecific N	BRINP2	0.2654	0.846443	first
Unspecific N	CTSK	-0.320329	0.846611	first
Unspecific N	CCL5	0.420577	0.847701	first
Unspecific N	MEP1B	-0.926234	0.852489	first
Unspecific N	VWA3A	-0.811951	0.855899	first
Unspecific N	SDC2	0.21886	0.861613	first
Unspecific N	CST3	0.134011	0.864766	first
Unspecific N	MMP11	-0.185566	0.871305	first
Unspecific N	FGF22	0.359248	0.874342	first
Unspecific N	COL1A2	0.279936	0.87787	first
Unspecific N	CHRD	0.275476	0.882328	first
Unspecific N	WNT7B	0.269614	0.882328	first
Unspecific N	MMP14	0.274776	0.88257	first
Unspecific N	C1QL1	0.340258	0.883242	first
Unspecific N	OGFOD2	0.184469	0.889785	first
Unspecific N	C17orf58	-0.123742	0.896302	first
Unspecific N	EGLN3	-0.191532	0.897021	first
Unspecific N	NTNG1	-0.281371	0.89808	first
Unspecific N	WNT3	0.177687	0.903345	first
Unspecific N	COLEC12	-0.254776	0.911098	first
Unspecific N	TGFB3	-0.161723	0.913308	first
Unspecific N	IGFBP2	0.121078	0.914724	first
Unspecific N	P4HTM	-0.0978621	0.917348	first
Unspecific N	CRELD1	-0.0820244	0.918264	first
Unspecific N	CTSA	0.115517	0.921901	first
Unspecific N	GPC3	0.28674	0.922989	first
Unspecific N	GPC6	0.128077	0.927904	first
Unspecific N	MMP28	0.132801	0.934918	first
Unspecific N	GPC1	0.0823368	0.936997	first
Unspecific N	VWA9	0.104964	0.940254	first
Unspecific N	FGF13	-0.0423754	0.940315	first
Unspecific N	ABI3BP	0.175175	0.941979	first
Unspecific N	COL26A1	0.108221	0.947575	first
Unspecific N	VWA1	0.112217	0.948665	first
Unspecific N	ELFN1	-0.113892	0.948764	first
Unspecific N	COL18A1	-0.123206	0.948764	first
Unspecific N	SEMA4D	0.0707711	0.95291	first
Unspecific N	SERPINF1	0.0953941	0.956919	first
Unspecific N	COL23A1	-0.126423	0.963208	first
Unspecific N	C1QTNF4	0.0417202	0.963585	first
Unspecific N	ADAMTS16	-0.144727	0.965076	first
Unspecific N	MMP15	-0.0570244	0.967513	first
Unspecific N	FREM1	-0.0785611	0.976609	first
Unspecific N	SPARC	0.0346527	0.977116	first
Unspecific N	FSTL1	-0.0322741	0.980233	first
Unspecific N	PLXNB1	-0.0260884	0.980527	first
Unspecific N	NTF3	0.0527193	0.981025	first
Unspecific N	PLOD2	0.0451367	0.981873	first
Unspecific N	FRZB	-0.0265306	0.987559	first
Unspecific N	OGN	-0.0486382	0.987947	first
Unspecific N	ZP3	-0.0320723	0.989247	first
Unspecific N	CLEC11A	0.00714093	0.993846	first
Unspecific N	COL4A6	0.0129774	0.994432	first
Unspecific N	GLDN	-0.021481	0.995004	first
Unspecific N	ADAMTS6	0.000581515	0.999613	first
Unspecific N	NRG1	7.76336	1.62e-15	early
Unspecific N	NRG3	8.33096	3.93e-12	early
Unspecific N	SEMA6D	5.55307	4.14e-10	early
Unspecific N	NELL1	6.35027	5.14e-08	early
Unspecific N	PLXNA4	4.1168	2.34e-07	early
Unspecific N	FGF13	3.33552	2.56e-07	early
Unspecific N	MMP16	4.1333	5.45e-07	early
Unspecific N	NELL2	2.96438	1.32e-06	early
Unspecific N	SEMA3A	3.27763	1.4e-06	early
Unspecific N	EDA	5.01843	4.26e-06	early
Unspecific N	SLIT3	6.0202	6.15e-06	early
Unspecific N	PLXNA2	2.96118	9.67e-06	early
Unspecific N	ADAM17	2.65243	1.14e-05	early
Unspecific N	PCSK5	4.07138	1.19e-05	early
Unspecific N	COLQ	4.6695	1.86e-05	early
Unspecific N	GPC6	4.72778	2.06e-05	early
Unspecific N	WNT5B	3.83657	2.49e-05	early
Unspecific N	ADAMTSL1	5.47629	5.42e-05	early
Unspecific N	ADAM10	2.69599	5.89e-05	early
Unspecific N	PLXDC2	3.81821	6.59e-05	early
Unspecific N	LAMC1	3.47976	0.000141249	early
Unspecific N	MEGF9	2.81059	0.000156304	early
Unspecific N	FBN2	4.42528	0.000256739	early
Unspecific N	FRAS1	5.2459	0.000308327	early
Unspecific N	ADAM22	3.52381	0.000331526	early
Unspecific N	FGF14	4.01967	0.000331526	early
Unspecific N	COL4A2	2.96314	0.000367483	early
Unspecific N	CRLF3	2.79082	0.00049642	early
Unspecific N	ADAM23	2.91439	0.000509619	early
Unspecific N	SEMA3C	2.44935	0.000641338	early
Unspecific N	LTBP1	3.42376	0.000814999	early
Unspecific N	CRIM1	3.07652	0.000834773	early
Unspecific N	ANGPT2	2.9839	0.000861085	early
Unspecific N	FBN3	2.55864	0.000861456	early
Unspecific N	EDIL3	2.53531	0.000898265	early
Unspecific N	VCAN	1.55069	0.00103935	early
Unspecific N	PXDN	2.0351	0.0011615	early
Unspecific N	SEMA5B	2.54772	0.00127076	early
Unspecific N	HHIP	4.46435	0.00207111	early
Unspecific N	IL7	4.72584	0.00231568	early
Unspecific N	SLIT1	2.65193	0.00240701	early
Unspecific N	GPC5	5.93287	0.00248914	early
Unspecific N	EYS	3.95216	0.00309304	early
Unspecific N	P4HA3	4.32515	0.00376099	early
Unspecific N	BRINP3	3.06262	0.00397039	early
Unspecific N	NTN1	3.76414	0.00505819	early
Unspecific N	HYAL1	3.54941	0.00609058	early
Unspecific N	SPOCK1	2.09334	0.00674312	early
Unspecific N	ADAMTSL3	3.61574	0.00677338	early
Unspecific N	FAM20B	2.47161	0.00805725	early
Unspecific N	C1QTNF3	2.68298	0.00843298	early
Unspecific N	ADAMTS10	2.06226	0.010362	early
Unspecific N	SMOC1	2.88517	0.0104563	early
Unspecific N	COL12A1	2.98263	0.0105976	early
Unspecific N	PDGFD	3.21096	0.0112088	early
Unspecific N	ADAM19	2.49139	0.0114636	early
Unspecific N	FBN1	2.84146	0.0124148	early
Unspecific N	FGF12	2.2328	0.0125423	early
Unspecific N	OGFOD1	1.28326	0.0152522	early
Unspecific N	EMID1	2.60481	0.01673	early
Unspecific N	COL19A1	3.44106	0.0181821	early
Unspecific N	COL11A1	2.50219	0.0183884	early
Unspecific N	SCUBE1	2.71271	0.018871	early
Unspecific N	COL4A1	2.14536	0.0191534	early
Unspecific N	MMP24	2.73173	0.0193951	early
Unspecific N	TECTA	3.48243	0.0197571	early
Unspecific N	ANXA4	2.89609	0.0210001	early
Unspecific N	SEMA6A	1.76998	0.0218305	early
Unspecific N	SLIT2	2.34131	0.0221115	early
Unspecific N	COL25A1	3.71825	0.0241443	early
Unspecific N	PCSK6	3.18325	0.024417	early
Unspecific N	ANXA6	1.63995	0.0250995	early
Unspecific N	PXDNL	6.00224	0.0260178	early
Unspecific N	SEMA3F	2.35418	0.0285192	early
Unspecific N	THBS4	2.99594	0.0290914	early
Unspecific N	LAMA1	2.28235	0.0293714	early
Unspecific N	C1QTNF7	4.2618	0.0306496	early
Unspecific N	PDGFC	1.63884	0.0314163	early
Unspecific N	HCFC2	1.47441	0.031655	early
Unspecific N	INHBA	2.66814	0.036648	early
Unspecific N	HSPG2	3.68081	0.0367935	early
Unspecific N	HCFC1	1.22511	0.0381656	early
Unspecific N	P4HA1	1.82835	0.0388427	early
Unspecific N	CHRDL1	1.76639	0.0431398	early
Unspecific N	ASPN	3.48736	0.0433736	early
Unspecific N	TIMP3	1.77842	0.0440179	early
Unspecific N	C1QTNF6	1.8381	0.0441301	early
Unspecific N	FREM1	3.21748	0.0444606	early
Unspecific N	BMPER	2.91913	0.0449565	early
Unspecific N	MUC12	-2.5578	0.0464653	early
Unspecific N	WNT2B	2.70891	0.0476851	early
Unspecific N	TIMP2	1.33455	0.0477456	early
Unspecific N	SDC3	1.45473	0.0493079	early
Unspecific N	LGALS3	1.88522	0.0501917	early
Unspecific N	GPC4	2.41404	0.0554731	early
Unspecific N	SCUBE2	3.05878	0.0557876	early
Unspecific N	A2ML1	4.02429	0.0575689	early
Unspecific N	SEMA4C	1.39161	0.0612057	early
Unspecific N	EGLN1	1.60611	0.0638356	early
Unspecific N	A2M	1.92783	0.0641337	early
Unspecific N	TNR	2.67643	0.0663933	early
Unspecific N	HBEGF	1.78529	0.0691946	early
Unspecific N	NRG2	2.48299	0.0712582	early
Unspecific N	NTN4	1.93895	0.0718992	early
Unspecific N	SNED1	2.98959	0.0743328	early
Unspecific N	PLOD3	1.38355	0.077169	early
Unspecific N	ECM2	4.22241	0.0802758	early
Unspecific N	SPOCK3	2.40522	0.081279	early
Unspecific N	TGFB2	2.57637	0.0818206	early
Unspecific N	NCAN	1.05823	0.0870517	early
Unspecific N	LAMB1	1.46216	0.0898144	early
Unspecific N	SEMA3E	1.41778	0.0898821	early
Unspecific N	MEGF10	2.12746	0.102579	early
Unspecific N	ANGPTL1	2.61822	0.108109	early
Unspecific N	PLXNC1	1.90448	0.110187	early
Unspecific N	TGFB1	2.99494	0.112189	early
Unspecific N	MEGF11	1.98066	0.11284	early
Unspecific N	VWCE	1.77231	0.115542	early
Unspecific N	ADAMTS7	1.53062	0.118908	early
Unspecific N	CCBE1	2.19589	0.119085	early
Unspecific N	FSTL3	1.40783	0.124417	early
Unspecific N	FGF2	2.24539	0.129397	early
Unspecific N	LAMA5	1.62512	0.132533	early
Unspecific N	COL23A1	2.77859	0.138911	early
Unspecific N	TNC	1.99772	0.139013	early
Unspecific N	ADAM9	1.30509	0.146158	early
Unspecific N	THBS1	1.75969	0.157739	early
Unspecific N	OGN	2.95281	0.158891	early
Unspecific N	NTNG1	2.21819	0.161792	early
Unspecific N	CCL3	-1.57018	0.162824	early
Unspecific N	ADAMTS16	3.09719	0.162891	early
Unspecific N	TIMP1	-1.24077	0.165414	early
Unspecific N	RELN	1.8096	0.173002	early
Unspecific N	OMD	4.79073	0.173241	early
Unspecific N	POMZP3	1.61564	0.175247	early
Unspecific N	AGRN	0.980199	0.185684	early
Unspecific N	PLXNA3	1.08541	0.192018	early
Unspecific N	SPON1	1.77109	0.19208	early
Unspecific N	BMP7	1.53851	0.198082	early
Unspecific N	MUC20	1.77077	0.19842	early
Unspecific N	EGFL8	2.51347	0.200615	early
Unspecific N	SEMA5A	1.75742	0.205389	early
Unspecific N	SEMA6C	1.02809	0.207639	early
Unspecific N	LOXL3	1.42597	0.207905	early
Unspecific N	CTHRC1	1.61546	0.208713	early
Unspecific N	PLXNB2	0.808822	0.210459	early
Unspecific N	LOXL1	-1.71145	0.216049	early
Unspecific N	NGLY1	0.843881	0.216569	early
Unspecific N	FSTL1	1.10283	0.218829	early
Unspecific N	PLXNB1	0.926804	0.218997	early
Unspecific N	MMP17	1.15175	0.220641	early
Unspecific N	WNT7A	1.42981	0.221335	early
Unspecific N	LGALS8	0.801711	0.222014	early
Unspecific N	MFAP3	1.2923	0.223061	early
Unspecific N	ZFP91	1.06093	0.224548	early
Unspecific N	PCOLCE	-1.78418	0.233899	early
Unspecific N	COL15A1	2.1345	0.235681	early
Unspecific N	CTSB	0.682051	0.238967	early
Unspecific N	WNT7B	1.62312	0.249064	early
Unspecific N	IGFBP6	-1.71734	0.250633	early
Unspecific N	CLEC2D	1.26046	0.251627	early
Unspecific N	SFRP4	4.67758	0.25484	early
Unspecific N	SEMA7A	1.50386	0.26	early
Unspecific N	ADAMTS6	1.42654	0.264596	early
Unspecific N	FGF9	1.25414	0.265209	early
Unspecific N	COL9A1	1.12812	0.265752	early
Unspecific N	P4HA2	1.5522	0.271054	early
Unspecific N	PGF	1.7606	0.279942	early
Unspecific N	PTN	0.726243	0.281643	early
Unspecific N	KITLG	1.3221	0.282344	early
Unspecific N	PAPPA2	1.67877	0.286233	early
Unspecific N	ADAM15	1.01913	0.286484	early
Unspecific N	MFGE8	1.11462	0.291024	early
Unspecific N	SEMA4B	0.840031	0.296341	early
Unspecific N	ECM1	1.78356	0.301228	early
Unspecific N	FGFBP3	0.747812	0.308863	early
Unspecific N	TLL1	2.2477	0.309993	early
Unspecific N	ABI3BP	1.8923	0.310047	early
Unspecific N	FAM20C	1.09635	0.322676	early
Unspecific N	EGLN3	1.15086	0.322993	early
Unspecific N	CRELD2	-0.784295	0.324159	early
Unspecific N	COL9A2	0.956671	0.325012	early
Unspecific N	PLOD2	1.44497	0.331667	early
Unspecific N	RSPO3	1.16009	0.335488	early
Unspecific N	PZP	2.36069	0.357486	early
Unspecific N	ITIH4	1.30348	0.362823	early
Unspecific N	CHRD	-1.5262	0.365738	early
Unspecific N	COL4A5	1.30495	0.366798	early
Unspecific N	MATN4	-1.41609	0.367348	early
Unspecific N	SERPINB1	1.43759	0.368006	early
Unspecific N	EGLN2	1.43933	0.370472	early
Unspecific N	MEGF8	0.734247	0.372581	early
Unspecific N	WNT3	-1.11257	0.375492	early
Unspecific N	F12	-1.17953	0.379785	early
Unspecific N	SDC2	0.927072	0.381187	early
Unspecific N	SULF1	1.56909	0.382893	early
Unspecific N	LTBP3	0.943503	0.38319	early
Unspecific N	CTSL	0.758324	0.38699	early
Unspecific N	SEMA4D	0.808034	0.402631	early
Unspecific N	S100B	-0.981438	0.407149	early
Unspecific N	FGF5	-1.07692	0.408297	early
Unspecific N	SEMA4F	0.695722	0.413567	early
Unspecific N	PLOD1	-0.997033	0.415321	early
Unspecific N	PIK3IP1	0.822206	0.416402	early
Unspecific N	COL1A2	1.24542	0.421515	early
Unspecific N	SEMA6B	0.901345	0.43485	early
Unspecific N	VWA5A	-1.2158	0.439377	early
Unspecific N	AMH	-1.39927	0.44114	early
Unspecific N	COL6A2	1.04153	0.441997	early
Unspecific N	MFAP4	-1.22822	0.443023	early
Unspecific N	LGALS1	0.563828	0.445175	early
Unspecific N	LOXL2	1.02831	0.462369	early
Unspecific N	BCAN	0.803765	0.464823	early
Unspecific N	SEMA4G	0.868533	0.473721	early
Unspecific N	GAS6	0.670572	0.473721	early
Unspecific N	KCP	-1.38781	0.475292	early
Unspecific N	COL9A3	0.852451	0.484504	early
Unspecific N	LGI4	-1.15931	0.486569	early
Unspecific N	ADAMTS5	1.34178	0.48664	early
Unspecific N	ELFN1	-1.07976	0.490318	early
Unspecific N	COL4A6	1.29156	0.490753	early
Unspecific N	PRSS12	0.921175	0.493442	early
Unspecific N	THSD4	1.85121	0.509175	early
Unspecific N	PLXNA1	0.637447	0.511168	early
Unspecific N	IGFBP3	0.898702	0.52472	early
Unspecific N	PAPPA	0.941688	0.530936	early
Unspecific N	FST	1.17961	0.536677	early
Unspecific N	ADAMTS19	1.76757	0.537886	early
Unspecific N	CTSC	-0.87211	0.542415	early
Unspecific N	SERPING1	-0.493078	0.552432	early
Unspecific N	IL17D	0.82475	0.558399	early
Unspecific N	LMAN1	-0.375112	0.568152	early
Unspecific N	BRINP2	0.733393	0.568814	early
Unspecific N	COL11A2	1.00241	0.574277	early
Unspecific N	SPARCL1	0.92582	0.576857	early
Unspecific N	ADAM11	0.84774	0.577114	early
Unspecific N	FBLN1	0.413902	0.579339	early
Unspecific N	NTF3	1.0577	0.58191	early
Unspecific N	GLDN	1.76145	0.5933	early
Unspecific N	SVEP1	1.19045	0.593364	early
Unspecific N	CTSV	0.785199	0.599289	early
Unspecific N	S100A13	0.675318	0.60381	early
Unspecific N	LGI1	0.859241	0.613722	early
Unspecific N	COL18A1	0.898107	0.615119	early
Unspecific N	CTSK	-0.818733	0.615361	early
Unspecific N	COCH	0.497275	0.615799	early
Unspecific N	CSPG5	0.640853	0.619396	early
Unspecific N	ZP3	1.00841	0.623986	early
Unspecific N	SPP1	0.5036	0.626099	early
Unspecific N	MEGF6	0.646784	0.633703	early
Unspecific N	S100A6	-0.383417	0.633703	early
Unspecific N	SERPINE2	0.349012	0.644342	early
Unspecific N	HTRA1	-0.619134	0.656096	early
Unspecific N	DCN	0.69339	0.66381	early
Unspecific N	SPARC	0.460719	0.664859	early
Unspecific N	SCUBE3	0.587703	0.665764	early
Unspecific N	GPC1	0.407638	0.67069	early
Unspecific N	CBLN1	-0.585682	0.671316	early
Unspecific N	TNFSF12	0.771401	0.677688	early
Unspecific N	CRISPLD1	0.533156	0.680143	early
Unspecific N	ANGPTL2	0.645705	0.680143	early
Unspecific N	ELFN2	0.521124	0.681657	early
Unspecific N	VWA1	-0.680146	0.689554	early
Unspecific N	SERPINB9	-0.662923	0.690761	early
Unspecific N	SPOCK2	-0.591873	0.692889	early
Unspecific N	CCL3L3	-1.20839	0.695417	early
Unspecific N	IGFBP2	0.411983	0.704729	early
Unspecific N	NTNG2	0.635321	0.721483	early
Unspecific N	VWC2	0.815501	0.724263	early
Unspecific N	SERPINI1	0.380654	0.727309	early
Unspecific N	ANXA11	-0.606677	0.727857	early
Unspecific N	CCL4	-0.542701	0.731817	early
Unspecific N	CTSZ	-0.596911	0.735363	early
Unspecific N	MMP15	0.444943	0.735667	early
Unspecific N	PARM1	0.679406	0.739329	early
Unspecific N	GDF11	0.435155	0.747819	early
Unspecific N	SFRP2	-0.488791	0.756609	early
Unspecific N	VEGFA	-0.370867	0.758772	early
Unspecific N	SPON2	-0.529978	0.768839	early
Unspecific N	EGFL7	-0.360651	0.770367	early
Unspecific N	HYAL2	-0.312534	0.773169	early
Unspecific N	TGFB3	-0.444567	0.774549	early
Unspecific N	MFAP1	0.209608	0.777086	early
Unspecific N	ADAMTS13	0.53704	0.782019	early
Unspecific N	SFRP1	0.34078	0.783185	early
Unspecific N	ADAMTS3	-0.519036	0.783491	early
Unspecific N	CPAMD8	0.566783	0.783491	early
Unspecific N	CBLN2	-0.444382	0.785818	early
Unspecific N	CCL5	-0.623142	0.787594	early
Unspecific N	ANXA2	-0.347492	0.790553	early
Unspecific N	IGFBP5	-0.387405	0.794851	early
Unspecific N	CRELD1	0.214407	0.796698	early
Unspecific N	DDX26B	-0.526618	0.79758	early
Unspecific N	CXCL14	-0.516825	0.798539	early
Unspecific N	SEMA4A	0.326094	0.800716	early
Unspecific N	CTSD	-0.225374	0.802536	early
Unspecific N	MMP11	-0.310231	0.804985	early
Unspecific N	IGFBP7	-0.432005	0.80617	early
Unspecific N	SERPINB6	-0.284545	0.809019	early
Unspecific N	MMP25	0.830704	0.81236	early
Unspecific N	CYR61	0.389494	0.817453	early
Unspecific N	VEGFB	0.255461	0.82164	early
Unspecific N	COL6A1	-0.213701	0.82472	early
Unspecific N	AEBP1	0.306466	0.837845	early
Unspecific N	CXCL12	0.275232	0.863249	early
Unspecific N	HYAL3	0.264082	0.865916	early
Unspecific N	CTGF	-0.365696	0.878904	early
Unspecific N	ADAMTS9	-0.372571	0.87907	early
Unspecific N	S100A16	0.282712	0.881169	early
Unspecific N	MST1	0.233408	0.88155	early
Unspecific N	CTSA	0.201314	0.88201	early
Unspecific N	C1QL1	0.39302	0.883554	early
Unspecific N	S100A10	0.264111	0.885853	early
Unspecific N	SULF2	-0.17285	0.893622	early
Unspecific N	PCOLCE2	-0.309813	0.896272	early
Unspecific N	MDK	0.106184	0.897047	early
Unspecific N	GPC2	0.136567	0.901874	early
Unspecific N	VWA9	-0.193202	0.905358	early
Unspecific N	CCL4L2	-0.337188	0.906478	early
Unspecific N	S100A11	0.214529	0.907421	early
Unspecific N	PRL	0.365859	0.911803	early
Unspecific N	FGF7	-0.301731	0.913022	early
Unspecific N	COL26A1	0.206176	0.91337	early
Unspecific N	COL16A1	-0.139757	0.913958	early
Unspecific N	FN1	0.136667	0.919831	early
Unspecific N	IGFBPL1	-0.153587	0.924512	early
Unspecific N	HGFAC	-0.19856	0.926624	early
Unspecific N	ANXA5	0.0917524	0.930894	early
Unspecific N	SERPINH1	0.147858	0.93207	early
Unspecific N	CLEC11A	-0.0963776	0.934501	early
Unspecific N	COLEC12	-0.230903	0.935209	early
Unspecific N	NOV	-0.181036	0.936183	early
Unspecific N	SEMA3B	-0.162293	0.940404	early
Unspecific N	CRLF1	0.177064	0.950239	early
Unspecific N	CST3	-0.0619996	0.9514	early
Unspecific N	ELN	0.128966	0.952385	early
Unspecific N	BMP1	-0.12499	0.954084	early
Unspecific N	LAMB2	-0.136981	0.955965	early
Unspecific N	FGF11	-0.141782	0.955965	early
Unspecific N	FRZB	0.10412	0.95871	early
Unspecific N	P4HTM	0.0631043	0.958803	early
Unspecific N	INHBB	-0.10893	0.95883	early
Unspecific N	ANXA7	-0.059057	0.95883	early
Unspecific N	CSTB	0.0502135	0.95883	early
Unspecific N	PDGFA	0.0976551	0.959492	early
Unspecific N	C17orf58	0.0614133	0.959492	early
Unspecific N	IGSF10	-0.156893	0.961567	early
Unspecific N	MFAP2	0.0590868	0.962187	early
Unspecific N	LTBP4	-0.0718048	0.962436	early
Unspecific N	C1QTNF4	0.0454445	0.966915	early
Unspecific N	THBS3	0.0758822	0.968015	early
Unspecific N	SDC1	-0.0894009	0.96887	early
Unspecific N	SERPINF1	0.0871815	0.968901	early
Unspecific N	HAPLN4	-0.0760816	0.980009	early
Unspecific N	FGF17	0.0599705	0.984206	early
Unspecific N	OGFOD2	0.030692	0.986924	early
Unspecific N	CTSF	-0.0234105	0.987733	early
Unspecific N	MASP1	0.0219348	0.989411	early
Unspecific N	TSKU	-0.0201417	0.990098	early
Unspecific N	MMP28	-0.0144713	0.995337	early
Unspecific N	EFEMP2	0.00228059	0.998826	early
Unspecific N	PLXND1	0.00108389	0.999574	early
Unspecific N	CXCL12	-3.32611	5.21e-05	late
Unspecific N	SFRP2	-3.27006	0.000918075	late
Unspecific N	MFAP4	-3.62439	0.00232382	late
Unspecific N	PLXND1	-3.1602	0.00427163	late
Unspecific N	MASP1	-2.35344	0.00427289	late
Unspecific N	SEMA6A	-2.30782	0.00444076	late
Unspecific N	PCOLCE	3.1535	0.00568861	late
Unspecific N	GPC4	-3.67378	0.00613784	late
Unspecific N	NELL1	-4.40975	0.00662772	late
Unspecific N	LAMC1	-3.24613	0.00672251	late
Unspecific N	PARM1	-4.34081	0.00952684	late
Unspecific N	EYS	-3.61412	0.0105246	late
Unspecific N	WNT7B	-3.37132	0.0109068	late
Unspecific N	PLXDC2	-2.87063	0.0117439	late
Unspecific N	FST	-3.87906	0.0118859	late
Unspecific N	HTRA1	2.4063	0.0121416	late
Unspecific N	S100A10	-2.89395	0.0137997	late
Unspecific N	ADAMTSL1	-4.84627	0.0146804	late
Unspecific N	BRINP3	-3.18435	0.014805	late
Unspecific N	COL4A2	-2.64606	0.0152736	late
Unspecific N	PRL	-4.61375	0.0180659	late
Unspecific N	COL25A1	-4.75143	0.021055	late
Unspecific N	IGFBP6	2.59171	0.0232428	late
Unspecific N	SEMA5B	-2.28485	0.0237559	late
Unspecific N	NTNG1	-3.66831	0.0250403	late
Unspecific N	LTBP1	-3.07832	0.0254912	late
Unspecific N	IGFBPL1	-2.29428	0.0254912	late
Unspecific N	SLIT2	-2.62681	0.0256276	late
Unspecific N	COL4A5	-2.95208	0.0260053	late
Unspecific N	PDGFC	-1.85422	0.02913	late
Unspecific N	GDF9	-3.14462	0.0315553	late
Unspecific N	PCSK5	-2.6169	0.0319547	late
Unspecific N	CCL3	2.03297	0.032778	late
Unspecific N	ASPN	-4.34293	0.0333457	late
Unspecific N	PZP	-5.0984	0.0344793	late
Unspecific N	IL7	-4.35699	0.0356748	late
Unspecific N	S100B	1.93653	0.0357623	late
Unspecific N	PCOLCE2	-3.21726	0.0357631	late
Unspecific N	CRIM1	-2.55107	0.0374358	late
Unspecific N	EDIL3	-2.0728	0.0394901	late
Unspecific N	FREM1	-3.81975	0.0418001	late
Unspecific N	NRG3	-3.76915	0.0418075	late
Unspecific N	PDGFD	-3.1853	0.0467816	late
Unspecific N	SERPINH1	-2.08506	0.0499265	late
Unspecific N	LOXL2	-2.38821	0.0508458	late
Unspecific N	SNED1	-3.75146	0.0514842	late
Unspecific N	EDA	-3.47136	0.0559854	late
Unspecific N	COLQ	-3.25881	0.0569475	late
Unspecific N	FBN2	-3.40673	0.0574507	late
Unspecific N	CTSC	-2.28905	0.0578613	late
Unspecific N	ANGPTL1	-3.41378	0.0585881	late
Unspecific N	GPC5	-5.52814	0.0592747	late
Unspecific N	SERPINB1	-2.78593	0.0595947	late
Unspecific N	ADAMTS19	-5.09553	0.061237	late
Unspecific N	NTN1	-3.38266	0.0648998	late
Unspecific N	VWA5A	-2.6974	0.0672382	late
Unspecific N	HHIP	-3.78643	0.0693081	late
Unspecific N	ADAMTS5	-3.09926	0.0704257	late
Unspecific N	TLL1	-3.8739	0.07906	late
Unspecific N	HYAL1	-3.12939	0.0826448	late
Unspecific N	SLIT3	-3.84361	0.083625	late
Unspecific N	CBLN2	2.05917	0.0848867	late
Unspecific N	ANXA2	-1.77147	0.0859857	late
Unspecific N	PXDN	-1.46324	0.0865464	late
Unspecific N	CRLF3	-1.94383	0.0873983	late
Unspecific N	PAPPA2	-2.72297	0.0912706	late
Unspecific N	DCN	-2.21739	0.0912706	late
Unspecific N	ANXA4	-2.68575	0.0929705	late
Unspecific N	SEMA3A	-1.84224	0.0950428	late
Unspecific N	NELL2	-1.43293	0.0957192	late
Unspecific N	A2ML1	-4.49999	0.0962755	late
Unspecific N	PGF	-2.83482	0.0968403	late
Unspecific N	MUC12	2.48507	0.0977421	late
Unspecific N	MEGF9	-1.74178	0.110222	late
Unspecific N	ADAM17	-1.53523	0.113045	late
Unspecific N	PAPLN	-2.87886	0.114173	late
Unspecific N	THBS3	-1.77608	0.124981	late
Unspecific N	CLCF1	-3.73978	0.127628	late
Unspecific N	CTSF	1.30535	0.127894	late
Unspecific N	HSPG2	-3.45026	0.130566	late
Unspecific N	MASP2	-4.47667	0.130566	late
Unspecific N	OGN	-3.5937	0.130566	late
Unspecific N	FGF17	2.61488	0.13147	late
Unspecific N	PXDNL	-5.85838	0.132807	late
Unspecific N	ITIH4	-2.05853	0.137557	late
Unspecific N	MDK	0.854769	0.137665	late
Unspecific N	COL27A1	-2.48157	0.141311	late
Unspecific N	SPOCK3	-2.36232	0.147502	late
Unspecific N	LMAN1	0.841115	0.150208	late
Unspecific N	COL4A6	-2.52142	0.154399	late
Unspecific N	SEMA3F	-1.92235	0.156661	late
Unspecific N	RSPO3	-1.94756	0.159349	late
Unspecific N	ADAMTS6	-1.88013	0.160405	late
Unspecific N	C1QTNF7	-3.805	0.161233	late
Unspecific N	FGF11	2.08065	0.162282	late
Unspecific N	ANGPT2	-1.81021	0.162393	late
Unspecific N	PLXNA2	-1.4937	0.162848	late
Unspecific N	HYAL3	-1.53634	0.168293	late
Unspecific N	PCSK6	-2.60913	0.16862	late
Unspecific N	FGF18	-2.57899	0.169554	late
Unspecific N	SDC2	-1.39274	0.182266	late
Unspecific N	NID2	-2.38946	0.189706	late
Unspecific N	FSTL1	-1.26903	0.19061	late
Unspecific N	COL1A2	-2.00064	0.192053	late
Unspecific N	MATN4	1.90426	0.194637	late
Unspecific N	ADAM19	-1.70855	0.195195	late
Unspecific N	ECM2	-4.05414	0.197533	late
Unspecific N	SPON2	1.72358	0.200808	late
Unspecific N	LOXL1	-1.82822	0.204528	late
Unspecific N	P4HA3	-2.84629	0.205004	late
Unspecific N	CCL4	1.45984	0.205299	late
Unspecific N	P4HA1	-1.36633	0.211033	late
Unspecific N	PLOD1	1.39585	0.216054	late
Unspecific N	PLXNB1	-0.996857	0.218081	late
Unspecific N	LAMA1	-1.63742	0.219018	late
Unspecific N	MMP16	0.989956	0.22129	late
Unspecific N	SPOCK1	-1.28165	0.223054	late
Unspecific N	LTBP4	-1.21835	0.223738	late
Unspecific N	GLDN	-3.63297	0.225986	late
Unspecific N	CPAMD8	-1.96277	0.225989	late
Unspecific N	THSD4	-3.25206	0.229676	late
Unspecific N	FRAS1	-2.84021	0.234554	late
Unspecific N	ADAM22	-1.79399	0.235539	late
Unspecific N	LGI4	1.72375	0.236658	late
Unspecific N	PLOD3	-1.07657	0.245009	late
Unspecific N	IGFBP5	-1.41232	0.247196	late
Unspecific N	ADAM10	-1.23109	0.248374	late
Unspecific N	CCL3L3	2.67337	0.249294	late
Unspecific N	ADAM23	-1.45101	0.252871	late
Unspecific N	FBN3	-1.28229	0.253414	late
Unspecific N	ANXA5	-0.813577	0.25884	late
Unspecific N	ADAMTS16	-2.93503	0.261264	late
Unspecific N	CBLN1	-1.31333	0.261601	late
Unspecific N	COL19A1	-2.30574	0.267746	late
Unspecific N	S100P	-2.92298	0.268723	late
Unspecific N	RELN	-1.68165	0.272056	late
Unspecific N	COL4A1	-1.2915	0.276706	late
Unspecific N	ADAMTSL3	-2.09231	0.28051	late
Unspecific N	CRISPLD1	-1.08813	0.282544	late
Unspecific N	CTGF	-1.9115	0.283515	late
Unspecific N	BMP1	-1.47696	0.28581	late
Unspecific N	KCP	-2.00246	0.286988	late
Unspecific N	OMD	-4.73863	0.287488	late
Unspecific N	GPC2	-0.862346	0.294778	late
Unspecific N	C1QTNF6	-1.193	0.298707	late
Unspecific N	C1QTNF3	-1.47715	0.306074	late
Unspecific N	ABI3BP	-2.02496	0.306074	late
Unspecific N	IGSF10	2.14791	0.308199	late
Unspecific N	ADAMTS3	-1.55656	0.308199	late
Unspecific N	WNT5B	-1.44174	0.310987	late
Unspecific N	S100A16	1.40811	0.315198	late
Unspecific N	COL23A1	-2.20975	0.316126	late
Unspecific N	SEMA4D	-0.992103	0.318204	late
Unspecific N	BMP7	-1.33138	0.32551	late
Unspecific N	GH1	-4.86495	0.335401	late
Unspecific N	SERPINI1	-0.918393	0.336058	late
Unspecific N	MEGF10	-1.52485	0.344873	late
Unspecific N	MEGF11	-1.44086	0.347749	late
Unspecific N	EGLN3	-1.17524	0.348582	late
Unspecific N	THBS4	-1.75533	0.350186	late
Unspecific N	TECTA	-1.9945	0.351516	late
Unspecific N	FAM20B	-1.22283	0.355092	late
Unspecific N	COL6A1	0.70816	0.358832	late
Unspecific N	SERPINB6	0.835918	0.359046	late
Unspecific N	AMH	-1.72992	0.359245	late
Unspecific N	NRG2	-1.6013	0.372323	late
Unspecific N	SEMA5A	-1.4503	0.374548	late
Unspecific N	S100A4	-1.63131	0.375989	late
Unspecific N	FGF7	1.7106	0.377539	late
Unspecific N	CTSZ	1.23137	0.387905	late
Unspecific N	PLOD2	-1.39214	0.391251	late
Unspecific N	S100A6	0.613995	0.394219	late
Unspecific N	BMPER	-1.68225	0.39587	late
Unspecific N	SERPING1	0.681294	0.396509	late
Unspecific N	ADAMTS13	1.31331	0.396947	late
Unspecific N	SPP1	-0.826503	0.403159	late
Unspecific N	COL12A1	-1.47372	0.403235	late
Unspecific N	COL11A1	-1.24177	0.408353	late
Unspecific N	BRINP2	-1.03383	0.410683	late
Unspecific N	SERPINE2	0.599085	0.411684	late
Unspecific N	NGLY1	-0.638037	0.416836	late
Unspecific N	NRG1	0.692739	0.418327	late
Unspecific N	SFRP4	-4.19679	0.426927	late
Unspecific N	COCH	0.744673	0.429739	late
Unspecific N	ADAM9	-0.853225	0.434375	late
Unspecific N	SULF2	-0.775301	0.436422	late
Unspecific N	CXCL14	1.32295	0.438369	late
Unspecific N	SEMA4A	0.822844	0.440475	late
Unspecific N	SDC1	-1.19585	0.449709	late
Unspecific N	NTNG2	-1.21878	0.45079	late
Unspecific N	FGF5	-0.974478	0.464855	late
Unspecific N	TIMP3	-0.866163	0.467248	late
Unspecific N	PLXNB2	-0.562185	0.470515	late
Unspecific N	PRSS12	1.04716	0.47171	late
Unspecific N	MUC20	-1.19649	0.4738	late
Unspecific N	SCUBE1	-1.21692	0.476259	late
Unspecific N	SEMA3E	-0.781121	0.478309	late
Unspecific N	FGF14	-1.23924	0.480998	late
Unspecific N	NOV	-1.19312	0.48218	late
Unspecific N	ANXA6	-0.72122	0.483581	late
Unspecific N	SLIT1	-0.884722	0.483681	late
Unspecific N	A2M	-0.972252	0.489858	late
Unspecific N	IGFBP7	1.00822	0.491277	late
Unspecific N	MEP1B	-3.37663	0.491782	late
Unspecific N	HCFC2	-0.665694	0.492706	late
Unspecific N	HCFC1	-0.556997	0.499107	late
Unspecific N	LGALS1	0.550484	0.499291	late
Unspecific N	SFRP1	-0.774758	0.500081	late
Unspecific N	VWA3A	-2.98871	0.508297	late
Unspecific N	ZP3	-1.44448	0.510396	late
Unspecific N	TNR	-1.3482	0.513146	late
Unspecific N	FBN1	-1.13111	0.513541	late
Unspecific N	SCUBE2	-1.50815	0.516904	late
Unspecific N	MMP24	-1.13769	0.517909	late
Unspecific N	FSTL3	0.594353	0.517938	late
Unspecific N	TGFA	-1.83408	0.518033	late
Unspecific N	LAMB1	-0.72676	0.523667	late
Unspecific N	CTSB	-0.447225	0.527712	late
Unspecific N	FAM20A	-1.88385	0.532905	late
Unspecific N	S100A11	-0.929028	0.533978	late
Unspecific N	EFEMP2	0.761323	0.535404	late
Unspecific N	CCL4L2	1.37698	0.539214	late
Unspecific N	ANXA1	-1.33181	0.540797	late
Unspecific N	PAPPA	-0.958633	0.543574	late
Unspecific N	SMOC1	-1.06167	0.549856	late
Unspecific N	GDF11	0.756254	0.56056	late
Unspecific N	ADAMTS10	-0.730814	0.564199	late
Unspecific N	NCAN	-0.494002	0.570328	late
Unspecific N	GAS6	0.569301	0.583442	late
Unspecific N	CTSK	0.86088	0.597854	late
Unspecific N	TGFB1	-1.46221	0.599944	late
Unspecific N	FGF13	0.283577	0.603543	late
Unspecific N	INHBA	-1.02546	0.61174	late
Unspecific N	SPON1	-0.887353	0.616778	late
Unspecific N	TNFSF12	0.959445	0.617054	late
Unspecific N	IGFBP2	-0.577848	0.619286	late
Unspecific N	GPC1	-0.510573	0.621681	late
Unspecific N	ANXA11	0.825829	0.624611	late
Unspecific N	COL9A3	0.695535	0.627024	late
Unspecific N	TIMP1	0.535502	0.63133	late
Unspecific N	SEMA3C	-0.622355	0.633285	late
Unspecific N	ZFP91	-0.552599	0.636818	late
Unspecific N	EMID1	-0.833037	0.641314	late
Unspecific N	MMP2	-0.635595	0.642621	late
Unspecific N	FGF12	0.605224	0.645344	late
Unspecific N	CSPG5	0.639653	0.652884	late
Unspecific N	POMZP3	-0.748345	0.654673	late
Unspecific N	ADAMTS7	-0.631202	0.65795	late
Unspecific N	HYAL2	-0.476951	0.66063	late
Unspecific N	ELFN1	0.775631	0.661711	late
Unspecific N	ADAM32	-0.96108	0.662956	late
Unspecific N	SPARC	-0.502983	0.667686	late
Unspecific N	WNT2B	-0.932967	0.670568	late
Unspecific N	FN1	0.488081	0.673861	late
Unspecific N	LTBP3	0.576584	0.67464	late
Unspecific N	PIK3IP1	-0.506829	0.683387	late
Unspecific N	COL11A2	-0.771632	0.683945	late
Unspecific N	INHBB	0.694131	0.686167	late
Unspecific N	CRELD2	0.396753	0.694648	late
Unspecific N	SPARCL1	0.723679	0.701801	late
Unspecific N	VEGFB	0.42982	0.702216	late
Unspecific N	TGFB2	-0.87627	0.7037	late
Unspecific N	MFAP1	0.292004	0.706565	late
Unspecific N	ADAMTS9	-0.854128	0.708515	late
Unspecific N	SEMA4B	-0.389388	0.715436	late
Unspecific N	CCBE1	0.750716	0.715636	late
Unspecific N	CTHRC1	-0.656415	0.715791	late
Unspecific N	FGF2	-0.788027	0.724602	late
Unspecific N	MST1	0.491073	0.724953	late
Unspecific N	VCAN	-0.311641	0.730454	late
Unspecific N	WNT3	0.523244	0.731397	late
Unspecific N	MMP11	0.421969	0.735157	late
Unspecific N	VEGFA	-0.424625	0.741884	late
Unspecific N	CRLF1	-0.775939	0.744685	late
Unspecific N	IGFBP3	-0.557334	0.752118	late
Unspecific N	SEMA3B	0.582637	0.75547	late
Unspecific N	MFAP2	0.339944	0.756577	late
Unspecific N	IL17D	0.506855	0.760422	late
Unspecific N	TGFB3	0.48873	0.763642	late
Unspecific N	LGALS3	-0.483212	0.765223	late
Unspecific N	KITLG	-0.529962	0.765454	late
Unspecific N	SEMA6C	-0.358711	0.766461	late
Unspecific N	TIMP2	-0.326494	0.771288	late
Unspecific N	ANGPTL2	0.50638	0.774537	late
Unspecific N	SEMA4C	-0.332616	0.788205	late
Unspecific N	CTSD	-0.260918	0.791629	late
Unspecific N	C1QL1	-0.684942	0.8038	late
Unspecific N	LAMA5	-0.427881	0.803814	late
Unspecific N	TNC	-0.537354	0.80511	late
Unspecific N	VWC2	-0.656449	0.806306	late
Unspecific N	TSKU	-0.366923	0.807456	late
Unspecific N	SEMA4G	0.388656	0.811235	late
Unspecific N	MMP15	-0.360327	0.812592	late
Unspecific N	SPOCK2	-0.413988	0.814169	late
Unspecific N	NTF3	-0.580866	0.815571	late
Unspecific N	IGF1	0.530729	0.816464	late
Unspecific N	BGLAP	0.607369	0.816758	late
Unspecific N	AGRN	-0.261989	0.818568	late
Unspecific N	PTN	-0.236403	0.819118	late
Unspecific N	FGF22	-0.619162	0.820451	late
Unspecific N	F12	-0.392936	0.82154	late
Unspecific N	VWCE	-0.420662	0.822409	late
Unspecific N	EGFL7	-0.302876	0.823938	late
Unspecific N	P4HA2	-0.466362	0.824076	late
Unspecific N	IGFBP4	-0.408831	0.82676	late
Unspecific N	ELN	-0.413436	0.82696	late
Unspecific N	FAM20C	-0.362171	0.82719	late
Unspecific N	CTSA	-0.30089	0.82719	late
Unspecific N	OGFOD1	-0.217093	0.828813	late
Unspecific N	FBLN1	-0.212233	0.832468	late
Unspecific N	CTSL	-0.266193	0.834089	late
Unspecific N	LGALS8	0.209629	0.834578	late
Unspecific N	SCUBE3	0.350927	0.837361	late
Unspecific N	ECM1	-0.510946	0.847109	late
Unspecific N	PDGFA	0.342293	0.847303	late
Unspecific N	HBEGF	-0.336154	0.849376	late
Unspecific N	COL18A1	-0.429204	0.852433	late
Unspecific N	ELFN2	0.299269	0.852976	late
Unspecific N	SEMA6D	0.242771	0.85795	late
Unspecific N	VWA1	0.365307	0.858918	late
Unspecific N	NTN4	-0.343057	0.861339	late
Unspecific N	COL9A1	-0.267481	0.868003	late
Unspecific N	SBSPON	-0.423596	0.87299	late
Unspecific N	CSTB	0.153952	0.873119	late
Unspecific N	TCHH	-0.665487	0.874641	late
Unspecific N	EGLN1	-0.248356	0.875452	late
Unspecific N	MEGF8	-0.188417	0.87954	late
Unspecific N	COL26A1	-0.285594	0.88556	late
Unspecific N	COLEC12	0.39152	0.89068	late
Unspecific N	OGFOD2	-0.229297	0.89343	late
Unspecific N	MMP14	0.306449	0.895898	late
Unspecific N	FGF9	0.24166	0.896989	late
Unspecific N	EGFL8	-0.438797	0.899146	late
Unspecific N	SEMA6B	-0.216402	0.901825	late
Unspecific N	LGI1	-0.282447	0.904238	late
Unspecific N	ANXA7	-0.128613	0.90889	late
Unspecific N	CRELD1	-0.113223	0.912119	late
Unspecific N	AEBP1	0.183342	0.912119	late
Unspecific N	BCAN	0.176609	0.914192	late
Unspecific N	ADAM11	0.230913	0.914321	late
Unspecific N	MEGF6	0.189475	0.919285	late
Unspecific N	CYR61	0.19468	0.92621	late
Unspecific N	PLXNC1	-0.203381	0.927176	late
Unspecific N	LOXL3	0.171865	0.92966	late
Unspecific N	THBS1	0.196393	0.931387	late
Unspecific N	DDX26B	-0.211126	0.934491	late
Unspecific N	CST3	-0.0843631	0.938189	late
Unspecific N	ADAM15	-0.119529	0.938883	late
Unspecific N	COL9A2	0.123703	0.940021	late
Unspecific N	C1QTNF4	-0.0864953	0.94042	late
Unspecific N	COL16A1	-0.103042	0.942177	late
Unspecific N	SULF1	0.204342	0.946776	late
Unspecific N	S100A13	0.124034	0.950547	late
Unspecific N	PLXNA3	-0.0956007	0.951757	late
Unspecific N	CLEC11A	0.079828	0.953471	late
Unspecific N	CHRD	0.151547	0.953641	late
Unspecific N	MFGE8	0.103977	0.957171	late
Unspecific N	CTSV	0.121919	0.957187	late
Unspecific N	NRG4	-0.197461	0.959644	late
Unspecific N	MMP28	-0.112483	0.961409	late
Unspecific N	SERPINF1	-0.12028	0.961409	late
Unspecific N	C17orf58	0.0670556	0.961943	late
Unspecific N	MFAP3	0.0967137	0.96239	late
Unspecific N	SERPINB9	0.116666	0.963371	late
Unspecific N	EGLN2	-0.131262	0.964763	late
Unspecific N	FGFBP3	-0.0556445	0.96748	late
Unspecific N	PLXNA4	0.0670173	0.968212	late
Unspecific N	GPC6	-0.0753237	0.973892	late
Unspecific N	VWA9	0.0669701	0.974053	late
Unspecific N	P4HTM	0.0448683	0.974892	late
Unspecific N	SDC3	-0.0513266	0.975589	late
Unspecific N	FRZB	-0.0605627	0.979442	late
Unspecific N	COL15A1	-0.0934076	0.979442	late
Unspecific N	PLXNA1	-0.0407379	0.98203	late
Unspecific N	COL6A2	-0.0538564	0.982766	late
Unspecific N	SEMA7A	0.053921	0.98503	late
Unspecific N	SVEP1	-0.0760524	0.985043	late
Unspecific N	WNT7A	0.0376935	0.987423	late
Unspecific N	CLEC2D	0.0302786	0.989206	late
Unspecific N	MMP17	0.0259156	0.989246	late
Unspecific N	CCL5	0.0481651	0.989367	late
Unspecific N	CLEC4A	0.037354	0.989734	late
Unspecific N	CHRDL1	-0.0151785	0.993721	late
Unspecific N	SEMA4F	0.00441088	0.997821	late
Unspecific N	HGFAC	0.00594466	0.998197	late
M.GExN	CCBE1	-7.73357	7.79e-30	first
M.GExN	SEMA3C	-3.86627	4.55e-16	first
M.GExN	PRSS12	-4.94097	4.66e-14	first
M.GExN	PLXNA4	-3.77872	1.95e-10	first
M.GExN	ADAMTSL3	-5.27206	3.17e-09	first
M.GExN	GREM1	-5.6123	6.46e-08	first
M.GExN	INHBA	-3.8106	6.76e-08	first
M.GExN	COL12A1	-5.13242	1.81e-07	first
M.GExN	S100A16	-4.30216	2e-07	first
M.GExN	FGF12	-3.00662	4.53e-07	first
M.GExN	COL5A2	-4.15769	8.83e-07	first
M.GExN	EMID1	-3.5533	9.1e-07	first
M.GExN	FGF9	-2.24427	1.12e-06	first
M.GExN	THBS1	-3.62574	3.18e-06	first
M.GExN	HTRA1	-3.40681	4.63e-06	first
M.GExN	SERPINE2	-1.48981	4.97e-06	first
M.GExN	ADAM11	-2.9646	5.78e-06	first
M.GExN	HAPLN4	-4.26508	1.03e-05	first
M.GExN	NPNT	-4.61519	1.81e-05	first
M.GExN	FGF17	-4.12088	1.83e-05	first
M.GExN	COL15A1	-4.25364	2.28e-05	first
M.GExN	LGI4	-2.96873	2.34e-05	first
M.GExN	SULF1	-3.57712	4.79e-05	first
M.GExN	TGFB2	-4.04384	6.09e-05	first
M.GExN	LTBP3	-2.28585	6.51e-05	first
M.GExN	IGF1	-3.86929	0.000118117	first
M.GExN	TNXB	-4.06333	0.000155055	first
M.GExN	VWCE	-2.86565	0.000209851	first
M.GExN	TGFA	-3.45653	0.00025659	first
M.GExN	TNR	-3.40018	0.000364389	first
M.GExN	ECM1	-3.31039	0.000398132	first
M.GExN	ADAM22	-2.66408	0.000412973	first
M.GExN	ADAMTSL1	-4.20043	0.000494327	first
M.GExN	LGALS8	-1.80923	0.000496323	first
M.GExN	PCSK6	-3.45446	0.000611761	first
M.GExN	CD209	5.02542	0.000708162	first
M.GExN	NRG3	-3.78045	0.000830854	first
M.GExN	MFAP4	3.16378	0.00101004	first
M.GExN	PLXNA3	-1.81593	0.00110798	first
M.GExN	SEMA3E	-2.16055	0.00111182	first
M.GExN	BCAN	-2.71638	0.00115386	first
M.GExN	FGF1	-5.46562	0.00118837	first
M.GExN	P4HA3	-3.84937	0.00158224	first
M.GExN	MDK	-1.22506	0.00166606	first
M.GExN	CTSD	1.08275	0.0018485	first
M.GExN	CHRDL1	-1.78426	0.00195042	first
M.GExN	CLEC2D	-2.13548	0.00199411	first
M.GExN	WNT2B	-3.3777	0.00207138	first
M.GExN	CCL3L3	-6.24405	0.00220635	first
M.GExN	FNDC1	-4.43622	0.00220635	first
M.GExN	CXCL12	2.06451	0.00222291	first
M.GExN	MUC20	-3.07377	0.00225186	first
M.GExN	VCAN	-1.59879	0.00227651	first
M.GExN	LGALS3	-1.95055	0.0022878	first
M.GExN	FSTL1	-2.12711	0.00235683	first
M.GExN	LOXL3	-2.38226	0.00238589	first
M.GExN	ADAM10	-1.76338	0.00238589	first
M.GExN	LAMA2	-3.63905	0.00271007	first
M.GExN	SVEP1	-2.8375	0.00296193	first
M.GExN	ADAM17	-1.81508	0.00316087	first
M.GExN	FBN3	-2.08019	0.00318905	first
M.GExN	MEGF9	-1.97206	0.00348715	first
M.GExN	NODAL	-2.45042	0.0036665	first
M.GExN	NTN4	-2.21262	0.0037141	first
M.GExN	TNC	-2.91032	0.0040381	first
M.GExN	CCL3	-2.27961	0.00421004	first
M.GExN	LEFTY1	-2.61503	0.00434146	first
M.GExN	ADAM23	-1.74721	0.00443068	first
M.GExN	DCN	-2.58461	0.00463697	first
M.GExN	TIMP3	-2.11559	0.00481217	first
M.GExN	ANGPTL2	-3.12197	0.00511443	first
M.GExN	COL23A1	-3.67288	0.00516708	first
M.GExN	COL5A3	-4.73101	0.00527568	first
M.GExN	BMP3	-2.95278	0.00584351	first
M.GExN	WNT10B	-3.51778	0.00630307	first
M.GExN	OVGP1	-2.95003	0.00659868	first
M.GExN	GH1	10.5649	0.00662605	first
M.GExN	VWA3A	-3.92272	0.0069929	first
M.GExN	LAMB1	-2.31461	0.00728661	first
M.GExN	IGFBP6	-2.21489	0.0073734	first
M.GExN	C1QA	-2.94281	0.00746547	first
M.GExN	INHA	-2.54245	0.00748183	first
M.GExN	PLXNA2	-1.97244	0.00793037	first
M.GExN	HYAL1	-3.01742	0.00842438	first
M.GExN	CD109	-3.95827	0.00922803	first
M.GExN	TNFSF12	-2.15068	0.00922945	first
M.GExN	SPARCL1	-2.50218	0.00941643	first
M.GExN	CBLN2	-2.73713	0.0095305	first
M.GExN	MATN4	-1.91365	0.00996349	first
M.GExN	C1QB	-2.92254	0.0100245	first
M.GExN	CLCF1	-3.44063	0.0105467	first
M.GExN	COL2A1	3.60102	0.0105467	first
M.GExN	CTSK	-2.27473	0.0107605	first
M.GExN	CILP	-4.08388	0.0108017	first
M.GExN	SPON1	-2.14793	0.010906	first
M.GExN	ADAMTSL2	-2.86982	0.011192	first
M.GExN	MASP1	1.3088	0.0112329	first
M.GExN	IGFBPL1	2.26013	0.01271	first
M.GExN	COL4A4	-3.06187	0.0127716	first
M.GExN	FBN1	-2.46012	0.0140205	first
M.GExN	SEMA4F	-1.66774	0.0143297	first
M.GExN	FRZB	-1.93528	0.0146308	first
M.GExN	ANXA4	-2.28817	0.0146308	first
M.GExN	SCUBE1	-2.83239	0.0162844	first
M.GExN	COL14A1	-3.50402	0.0173363	first
M.GExN	PLXNC1	-2.24172	0.0178808	first
M.GExN	HCFC2	-1.5019	0.0179539	first
M.GExN	ANXA6	-1.66406	0.0180068	first
M.GExN	MMP24	-2.86584	0.01832	first
M.GExN	TGFB1	-3.34854	0.01832	first
M.GExN	C1QTNF6	-2.02112	0.0188483	first
M.GExN	HMCN1	-2.87162	0.0194683	first
M.GExN	PCOLCE	-1.70211	0.0204487	first
M.GExN	WNT4	-2.92579	0.0213469	first
M.GExN	COLQ	-2.43003	0.0227396	first
M.GExN	KY	-3.85027	0.0232141	first
M.GExN	WNT11	-2.70961	0.0254931	first
M.GExN	COL11A1	-2.10813	0.0261314	first
M.GExN	ADAM32	-2.60014	0.0272153	first
M.GExN	MFAP3	-1.50439	0.0274127	first
M.GExN	NID1	-2.88281	0.0274748	first
M.GExN	ANGPT2	-2.01955	0.0277291	first
M.GExN	TCHH	2.61634	0.0282837	first
M.GExN	S100P	2.82087	0.0283249	first
M.GExN	FGF14	-1.8004	0.03036	first
M.GExN	HSPG2	-3.14821	0.0305695	first
M.GExN	BGLAP	-2.93529	0.0311178	first
M.GExN	FBN2	-2.28735	0.0327239	first
M.GExN	SMOC1	-2.08597	0.0327414	first
M.GExN	SDC3	-1.25009	0.0332676	first
M.GExN	S100A10	1.78091	0.0354004	first
M.GExN	COL21A1	-2.73605	0.0357656	first
M.GExN	SLIT1	-1.49722	0.0358868	first
M.GExN	SERPINB6	-1.25999	0.0360997	first
M.GExN	EYS	-2.5359	0.0373367	first
M.GExN	S100B	-1.96766	0.0380747	first
M.GExN	GPC2	1.20408	0.0382617	first
M.GExN	C1QC	-2.64252	0.0397909	first
M.GExN	RSPO3	-1.85946	0.0403001	first
M.GExN	TNFSF4	-2.77887	0.0412338	first
M.GExN	TNFSF13B	-3.12425	0.0423067	first
M.GExN	FGF10	-3.80121	0.0423591	first
M.GExN	LAMC3	-2.73563	0.0436515	first
M.GExN	CXCL14	-2.11624	0.0437865	first
M.GExN	SPOCK1	-1.25674	0.043797	first
M.GExN	SFRP4	-3.3645	0.0467315	first
M.GExN	ADAM8	-2.14732	0.0473484	first
M.GExN	OGFOD1	-0.939186	0.047694	first
M.GExN	OMD	-4.1072	0.0489166	first
M.GExN	ADAM9	-1.48877	0.0490887	first
M.GExN	TIMP2	-1.02495	0.0502334	first
M.GExN	EFEMP2	-1.25069	0.0505151	first
M.GExN	VWC2	-2.34526	0.0506976	first
M.GExN	ANGPTL5	-4.02274	0.0508453	first
M.GExN	LAMA5	-1.65366	0.0520982	first
M.GExN	COCH	-1.08848	0.0521335	first
M.GExN	IL34	2.11558	0.0529035	first
M.GExN	COL19A1	-2.35003	0.0553411	first
M.GExN	COL25A1	-2.19454	0.0556641	first
M.GExN	EDA	-1.66198	0.0558758	first
M.GExN	CCL4	-1.50802	0.0565952	first
M.GExN	LAMA1	-1.91363	0.0575348	first
M.GExN	ITIH5	-1.66011	0.0602265	first
M.GExN	CRELD2	0.680175	0.0607921	first
M.GExN	CCL27	-1.56342	0.0607921	first
M.GExN	SERPINB1	1.60004	0.0630682	first
M.GExN	MEGF10	-1.75408	0.0632662	first
M.GExN	VWF	-2.54292	0.0642802	first
M.GExN	IL17D	-1.55256	0.0643271	first
M.GExN	TGM1	-2.49756	0.0643569	first
M.GExN	SEMA3A	-1.38666	0.0651032	first
M.GExN	ANXA5	0.910184	0.06596	first
M.GExN	FGF2	-1.69469	0.0688453	first
M.GExN	IGFBP3	-1.29211	0.0705884	first
M.GExN	EGLN1	-1.16082	0.0706735	first
M.GExN	HGF	2.23542	0.0717331	first
M.GExN	IL18	-2.60915	0.0724437	first
M.GExN	MUC12	-1.45891	0.0724675	first
M.GExN	WNT3	-1.54335	0.0725239	first
M.GExN	LAMA4	-1.94083	0.0735878	first
M.GExN	LGALS9	-1.87837	0.0739498	first
M.GExN	SCUBE2	-2.08213	0.0752034	first
M.GExN	COLEC12	-1.98945	0.0756511	first
M.GExN	FGF7	-1.97551	0.077163	first
M.GExN	ADAMTS14	-3.45209	0.0779156	first
M.GExN	VWA5A	1.70903	0.0782101	first
M.GExN	NELL2	-0.712224	0.0788005	first
M.GExN	PLXND1	1.53115	0.0803047	first
M.GExN	CTSF	-1.02689	0.0809994	first
M.GExN	COL4A1	-1.61561	0.0812308	first
M.GExN	NGF	-3.27929	0.0865681	first
M.GExN	FGF19	5.75643	0.0868025	first
M.GExN	SERPINF2	-2.70041	0.0874673	first
M.GExN	ANXA11	-1.51709	0.0879099	first
M.GExN	SHH	2.78095	0.08831	first
M.GExN	SEMA4G	-1.23436	0.0887467	first
M.GExN	CSPG4	-2.60061	0.0896058	first
M.GExN	CBLN4	1.76882	0.0919766	first
M.GExN	TIMP1	1.27385	0.0921997	first
M.GExN	F13A1	-3.38536	0.0921997	first
M.GExN	FGF13	-0.925476	0.0923069	first
M.GExN	MATN2	-2.15069	0.0972509	first
M.GExN	ABI3BP	-2.07412	0.0976581	first
M.GExN	LGI1	-1.61235	0.0977683	first
M.GExN	CSPG5	-1.3907	0.0991508	first
M.GExN	LMAN1	-0.569281	0.0991691	first
M.GExN	GLDN	-1.89196	0.100044	first
M.GExN	ISM1	-3.51606	0.100092	first
M.GExN	CXCL13	-4.04476	0.10319	first
M.GExN	FRAS1	-1.50143	0.10362	first
M.GExN	KCP	1.84881	0.103841	first
M.GExN	ADAM18	-3.06718	0.10464	first
M.GExN	GPC5	-2.69545	0.110233	first
M.GExN	SEMA6C	-1.00923	0.110672	first
M.GExN	COL28A1	-2.37312	0.111019	first
M.GExN	MMP25	-2.00129	0.115478	first
M.GExN	TECTA	-1.91937	0.116722	first
M.GExN	HGFAC	-1.61917	0.119141	first
M.GExN	CCL25	-2.27158	0.120327	first
M.GExN	CRLF1	-1.57729	0.12194	first
M.GExN	GAS6	-1.07585	0.123364	first
M.GExN	AMBN	2.4256	0.126513	first
M.GExN	ADAM19	-1.27831	0.127856	first
M.GExN	SCUBE3	-1.27718	0.129042	first
M.GExN	COL6A2	-1.24255	0.134011	first
M.GExN	GPC6	-1.68475	0.134963	first
M.GExN	THBS2	-1.80051	0.136047	first
M.GExN	FST	1.8264	0.136903	first
M.GExN	VEGFB	-0.92502	0.137006	first
M.GExN	COL11A2	-1.31183	0.137082	first
M.GExN	EGFL8	-2.39617	0.138432	first
M.GExN	IGSF10	-2.20109	0.138742	first
M.GExN	IMPG2	-1.94392	0.13966	first
M.GExN	C1QL1	-1.89376	0.142993	first
M.GExN	NTF3	-1.45284	0.144603	first
M.GExN	F12	-1.19109	0.144748	first
M.GExN	SPON2	-1.29789	0.146517	first
M.GExN	LRG1	-1.87155	0.146976	first
M.GExN	SERPINF1	-1.83399	0.147433	first
M.GExN	AGRN	-0.910482	0.147496	first
M.GExN	COL10A1	-3.55569	0.147509	first
M.GExN	BMPER	-1.55404	0.148617	first
M.GExN	MMP11	-0.585917	0.149289	first
M.GExN	GDF11	-1.24746	0.153211	first
M.GExN	NRG2	-1.68922	0.154925	first
M.GExN	BMP8A	-2.90546	0.157264	first
M.GExN	TGM2	-1.74372	0.15795	first
M.GExN	COL7A1	-1.43199	0.161342	first
M.GExN	THBS4	-1.48904	0.167113	first
M.GExN	HAPLN2	-2.05998	0.167113	first
M.GExN	PRG4	2.86586	0.168772	first
M.GExN	WNT7A	-1.18845	0.169938	first
M.GExN	PRL	2.5104	0.173589	first
M.GExN	ADAMTS10	-0.903116	0.17737	first
M.GExN	S100A11	1.20336	0.182204	first
M.GExN	PZP	-2.40556	0.183538	first
M.GExN	SRGN	1.40732	0.184655	first
M.GExN	SEMA4B	-0.997205	0.185494	first
M.GExN	LOXL2	-1.6592	0.185565	first
M.GExN	LOXL1	1.13565	0.188275	first
M.GExN	ADAMTS7	-1.01452	0.189002	first
M.GExN	OGN	-2.91018	0.190849	first
M.GExN	SERPINB8	1.12765	0.194193	first
M.GExN	LAMB3	1.3823	0.194263	first
M.GExN	ZFP91	-0.968074	0.194857	first
M.GExN	POMZP3	-0.828352	0.195601	first
M.GExN	FLT3LG	-1.43339	0.195817	first
M.GExN	LAMC1	-1.0686	0.196722	first
M.GExN	PDGFA	-0.930901	0.196722	first
M.GExN	COL9A3	-1.19534	0.20064	first
M.GExN	WIF1	1.63495	0.204879	first
M.GExN	CTSL	-0.445402	0.21069	first
M.GExN	SERPIND1	-4.03414	0.211311	first
M.GExN	ADAMTS16	-2.05444	0.211927	first
M.GExN	SEMA6B	-1.15353	0.213765	first
M.GExN	LUM	1.35372	0.214981	first
M.GExN	MFGE8	-1.11808	0.217065	first
M.GExN	CLEC3B	-2.38792	0.217688	first
M.GExN	PLOD1	-0.962802	0.217731	first
M.GExN	GPC1	-0.638223	0.22124	first
M.GExN	SEMA7A	-1.19747	0.221748	first
M.GExN	FAM20C	-0.770483	0.226196	first
M.GExN	PAPLN	1.75396	0.228362	first
M.GExN	CPAMD8	-1.39005	0.228384	first
M.GExN	SFRP2	1.12499	0.230634	first
M.GExN	FN1	-0.920329	0.232023	first
M.GExN	PDGFD	-1.54909	0.235964	first
M.GExN	SFTPD	-1.31243	0.236627	first
M.GExN	COL4A2	-1.17861	0.24312	first
M.GExN	NGLY1	-0.557921	0.243312	first
M.GExN	ANXA2	0.994378	0.244424	first
M.GExN	HAPLN1	-1.58327	0.245758	first
M.GExN	COL13A1	-1.28795	0.247344	first
M.GExN	KITLG	-1.15516	0.247352	first
M.GExN	MXRA5	1.51532	0.248618	first
M.GExN	FAM20B	-0.938259	0.251652	first
M.GExN	WFIKKN2	-2.08748	0.251742	first
M.GExN	CTSC	1.00179	0.251968	first
M.GExN	HPSE2	-3.70613	0.253217	first
M.GExN	FGF5	-0.815224	0.255637	first
M.GExN	BRINP3	-1.00406	0.25586	first
M.GExN	CLEC4A	-1.16562	0.256934	first
M.GExN	ADAM12	-1.20247	0.257035	first
M.GExN	PLXNB2	0.848323	0.258275	first
M.GExN	ECM2	-2.13277	0.259737	first
M.GExN	ITIH4	-1.20122	0.25993	first
M.GExN	C1QTNF3	-1.01912	0.263353	first
M.GExN	LTBP1	-1.31667	0.263473	first
M.GExN	CTSZ	-1.15688	0.264473	first
M.GExN	GPC3	1.53265	0.26533	first
M.GExN	LAMC2	1.55068	0.265487	first
M.GExN	CRELD1	-0.574672	0.267235	first
M.GExN	CRIM1	-0.951298	0.268126	first
M.GExN	PXDN	-0.795703	0.269915	first
M.GExN	NRG1	0.700995	0.277079	first
M.GExN	LGALS1	-0.74477	0.277604	first
M.GExN	IL7	-1.41639	0.278071	first
M.GExN	ELFN2	-0.880228	0.280544	first
M.GExN	IGFBP7	-1.17642	0.280997	first
M.GExN	CCL4L2	-1.74988	0.281807	first
M.GExN	P4HA2	-1.24829	0.284876	first
M.GExN	ADAMTS8	-1.10917	0.287195	first
M.GExN	SMOC2	-1.86347	0.288056	first
M.GExN	OGFOD2	0.777755	0.293294	first
M.GExN	CTSV	-1.18486	0.297437	first
M.GExN	MMP28	-1.05733	0.300996	first
M.GExN	CHRD	-1.1189	0.302368	first
M.GExN	OIT3	-3.74013	0.303489	first
M.GExN	CFC1	4.17093	0.303988	first
M.GExN	LAMA3	-1.74288	0.306039	first
M.GExN	COL4A3	-1.9906	0.309959	first
M.GExN	LOX	-0.899039	0.31606	first
M.GExN	VWA1	-0.982158	0.318827	first
M.GExN	ADAM29	-1.68544	0.318948	first
M.GExN	C1QTNF7	-1.97011	0.323543	first
M.GExN	PXDNL	-2.32973	0.325528	first
M.GExN	HHIP	-1.37742	0.326876	first
M.GExN	FBLN2	-1.20446	0.327995	first
M.GExN	SEMA3B	-0.989259	0.335952	first
M.GExN	MUC4	-1.93865	0.337608	first
M.GExN	FREM1	1.14848	0.338017	first
M.GExN	CTSS	-0.990651	0.338318	first
M.GExN	MEP1B	-1.82447	0.340779	first
M.GExN	SLIT3	-1.04402	0.342039	first
M.GExN	ADAMTS13	-0.988302	0.344916	first
M.GExN	LAMB4	-2.61615	0.3453	first
M.GExN	BMP8B	-1.68506	0.349549	first
M.GExN	LGI2	-1.32752	0.350558	first
M.GExN	MUC6	-1.98696	0.352195	first
M.GExN	RSPO4	-2.17343	0.354125	first
M.GExN	FGFBP3	-0.697571	0.35425	first
M.GExN	BGN	-0.912064	0.356307	first
M.GExN	PSPN	-0.886711	0.359252	first
M.GExN	SEMA4A	-0.519843	0.359969	first
M.GExN	WNT9A	-1.52477	0.363453	first
M.GExN	FREM3	-3.29822	0.369931	first
M.GExN	IGFBP4	-0.861408	0.370445	first
M.GExN	NCAN	-0.527801	0.370576	first
M.GExN	MMP21	-1.80094	0.378941	first
M.GExN	ANGPTL1	-1.2625	0.379763	first
M.GExN	LAMB2	-0.933866	0.383576	first
M.GExN	COL16A1	-0.827698	0.383782	first
M.GExN	COL18A1	-1.05291	0.383873	first
M.GExN	PLXNA1	0.584982	0.385289	first
M.GExN	A2ML1	-1.20401	0.38932	first
M.GExN	ADAMTS12	-1.56805	0.389532	first
M.GExN	FAM20A	-1.21894	0.395698	first
M.GExN	A2M	1.05413	0.396397	first
M.GExN	EMILIN1	-0.970852	0.398637	first
M.GExN	GDF10	-1.28351	0.399874	first
M.GExN	EMCN	-1.13945	0.417282	first
M.GExN	COL6A3	-1.42501	0.42166	first
M.GExN	VWDE	-2.30317	0.424151	first
M.GExN	ASPN	-1.41064	0.425825	first
M.GExN	SDC2	-0.671755	0.425978	first
M.GExN	C1QL4	3.52119	0.428701	first
M.GExN	PGF	0.918473	0.430886	first
M.GExN	HMCN2	1.72667	0.433943	first
M.GExN	HYAL3	0.575962	0.437807	first
M.GExN	PRELP	-0.800168	0.438215	first
M.GExN	CSTB	-0.447971	0.438249	first
M.GExN	COL3A1	1.27944	0.445505	first
M.GExN	CRLF3	-0.65097	0.4457	first
M.GExN	MMRN1	-1.31657	0.445947	first
M.GExN	TSKU	-0.589374	0.446025	first
M.GExN	P4HTM	-0.405201	0.446325	first
M.GExN	SEMA3F	-0.860163	0.450725	first
M.GExN	SFRP1	0.650247	0.451339	first
M.GExN	CCL28	-0.694632	0.453557	first
M.GExN	RSPO2	-0.945832	0.456051	first
M.GExN	CLEC2L	-1.02983	0.459546	first
M.GExN	MMRN2	-1.35607	0.466646	first
M.GExN	FGF11	-0.60485	0.473441	first
M.GExN	PTN	-0.417764	0.473983	first
M.GExN	MMP17	-0.590241	0.478859	first
M.GExN	POSTN	-1.44671	0.483578	first
M.GExN	CSF1	-0.870651	0.48921	first
M.GExN	EGFL7	0.452304	0.492983	first
M.GExN	COL6A1	-0.359655	0.495473	first
M.GExN	INSL6	-2.68356	0.498491	first
M.GExN	VWA9	-0.833672	0.500359	first
M.GExN	EGLN2	-1.15773	0.502999	first
M.GExN	MUC19	-2.35422	0.504433	first
M.GExN	P4HA1	-0.553921	0.50744	first
M.GExN	ANGPTL7	-1.41843	0.518726	first
M.GExN	COL26A1	-0.711226	0.519206	first
M.GExN	MST1	-0.570311	0.520525	first
M.GExN	PRSS3	-1.50593	0.5209	first
M.GExN	HAPLN3	-0.926214	0.524648	first
M.GExN	PCSK5	0.50157	0.525961	first
M.GExN	VTN	-0.996101	0.526146	first
M.GExN	MATN3	1.08097	0.527322	first
M.GExN	SEMA3D	1.51805	0.528282	first
M.GExN	FBLN7	-1.26859	0.531487	first
M.GExN	SULF2	0.47047	0.53994	first
M.GExN	SSPO	-0.858282	0.543223	first
M.GExN	COL6A6	-1.45965	0.543223	first
M.GExN	PCOLCE2	-0.704384	0.545892	first
M.GExN	MEGF11	-0.586913	0.546486	first
M.GExN	SERPINH1	0.566623	0.546955	first
M.GExN	CBLN1	0.578366	0.547168	first
M.GExN	ADAMTS5	-0.687373	0.551565	first
M.GExN	SLIT2	-0.725867	0.553338	first
M.GExN	HPX	-0.72556	0.555877	first
M.GExN	IL15	-0.796339	0.557301	first
M.GExN	EDIL3	-0.566557	0.562197	first
M.GExN	COL5A1	-0.93394	0.572039	first
M.GExN	IL11	-0.631914	0.573223	first
M.GExN	WNT5B	-0.406203	0.575426	first
M.GExN	IGFBP5	0.513799	0.578643	first
M.GExN	BDNF	-0.698618	0.580789	first
M.GExN	SPOCK3	-0.746839	0.581369	first
M.GExN	MEGF6	-0.668974	0.581562	first
M.GExN	FREM2	-1.08549	0.58921	first
M.GExN	S100A13	-0.529306	0.591317	first
M.GExN	MST1L	1.43533	0.591345	first
M.GExN	VEGFA	-0.458374	0.59209	first
M.GExN	SEMA5B	0.498285	0.592177	first
M.GExN	CRHBP	-0.802121	0.593465	first
M.GExN	CX3CL1	-0.65897	0.597503	first
M.GExN	ANGPTL4	-0.696094	0.598855	first
M.GExN	ADAM15	-0.402517	0.601427	first
M.GExN	SRPX	-0.802652	0.603015	first
M.GExN	VWC2L	-0.960573	0.610695	first
M.GExN	MMP14	-0.729282	0.613781	first
M.GExN	ADAMTS17	-0.667478	0.614525	first
M.GExN	AEBP1	0.508141	0.615861	first
M.GExN	COL9A2	-0.464378	0.616161	first
M.GExN	NRG4	-0.646199	0.616557	first
M.GExN	WNT5A	-0.519196	0.618993	first
M.GExN	MFAP1	-0.169654	0.627268	first
M.GExN	PLOD3	-0.338675	0.632406	first
M.GExN	COL24A1	-0.948005	0.639381	first
M.GExN	COLEC11	-0.83594	0.643472	first
M.GExN	PDGFC	-0.488423	0.649053	first
M.GExN	SBSPON	-0.535836	0.650701	first
M.GExN	FGF22	-0.708672	0.65263	first
M.GExN	WNT7B	0.625388	0.656895	first
M.GExN	SERPINE1	-0.731042	0.657222	first
M.GExN	HMSD	-0.665436	0.663193	first
M.GExN	SPARC	-0.339098	0.664412	first
M.GExN	ANXA1	0.473861	0.668973	first
M.GExN	PLOD2	-0.50699	0.674387	first
M.GExN	FBLN1	0.262808	0.675455	first
M.GExN	COL1A2	0.474577	0.676838	first
M.GExN	MASP2	-0.628617	0.676927	first
M.GExN	ELFN1	-0.551588	0.681098	first
M.GExN	NID2	-0.6201	0.681454	first
M.GExN	CCL2	-0.449051	0.685539	first
M.GExN	DDX26B	0.745096	0.686453	first
M.GExN	TSPEAR	-1.99351	0.689024	first
M.GExN	VWA3B	0.734361	0.689886	first
M.GExN	CTF1	0.469753	0.690094	first
M.GExN	C1QTNF4	0.288462	0.696215	first
M.GExN	FGF18	0.53569	0.698849	first
M.GExN	HYAL2	0.247516	0.701674	first
M.GExN	S100A6	-0.274762	0.702998	first
M.GExN	GDF15	0.571712	0.704988	first
M.GExN	RELN	-0.561547	0.705749	first
M.GExN	ZP3	0.53846	0.70622	first
M.GExN	NRTN	0.454633	0.706807	first
M.GExN	CTHRC1	-0.423948	0.708157	first
M.GExN	COL4A6	-0.594429	0.709811	first
M.GExN	THBS3	-0.28495	0.714279	first
M.GExN	AMH	0.481167	0.716974	first
M.GExN	ADAMTS9	-0.473208	0.718211	first
M.GExN	SNED1	-0.741712	0.724648	first
M.GExN	CTSO	-0.323528	0.733085	first
M.GExN	CELA2B	-1.28746	0.73579	first
M.GExN	ADAMTS2	-0.584057	0.742293	first
M.GExN	ITIH2	-0.81747	0.745226	first
M.GExN	LTBP4	0.293692	0.746302	first
M.GExN	ADAMTS1	0.379157	0.749913	first
M.GExN	COL20A1	-0.440124	0.75184	first
M.GExN	PDGFB	-0.553022	0.753058	first
M.GExN	SPOCK2	0.338195	0.755562	first
M.GExN	ADAMTS4	0.387833	0.759261	first
M.GExN	COL9A1	-0.363338	0.76157	first
M.GExN	FBLN5	-0.578639	0.76215	first
M.GExN	COL27A1	0.442403	0.76495	first
M.GExN	C1QTNF2	-0.399834	0.766919	first
M.GExN	ADAMTS6	0.381876	0.767291	first
M.GExN	ANXA7	0.128799	0.768207	first
M.GExN	PIK3IP1	-0.164996	0.7733	first
M.GExN	PARM1	0.35417	0.774845	first
M.GExN	PLXDC2	0.381692	0.776493	first
M.GExN	TGFB3	0.325338	0.777299	first
M.GExN	NELL1	-0.255719	0.781223	first
M.GExN	COL1A1	0.58722	0.78137	first
M.GExN	EFEMP1	-0.737729	0.783877	first
M.GExN	NTNG2	-0.385553	0.786072	first
M.GExN	THSD4	-0.552901	0.786102	first
M.GExN	CLEC18B	-0.417921	0.788767	first
M.GExN	SERPING1	-0.162193	0.792692	first
M.GExN	VWA5B2	-0.511909	0.794236	first
M.GExN	CCL5	0.497824	0.802164	first
M.GExN	NTNG1	-0.362073	0.804766	first
M.GExN	PAPPA2	0.331272	0.806476	first
M.GExN	CTSA	0.135023	0.807724	first
M.GExN	TGFBI	-0.370087	0.809862	first
M.GExN	ADAM20	-0.461644	0.811608	first
M.GExN	TNFSF9	-0.484209	0.812731	first
M.GExN	TLL1	0.522987	0.816252	first
M.GExN	PLXDC1	0.252822	0.818526	first
M.GExN	MFAP2	-0.181245	0.818865	first
M.GExN	SEMA4D	0.258358	0.819547	first
M.GExN	FSTL3	0.171562	0.832461	first
M.GExN	PODNL1	0.320885	0.834321	first
M.GExN	BRINP2	-0.2673	0.838337	first
M.GExN	SERPINE3	-0.649501	0.838664	first
M.GExN	SERPINB9	0.295198	0.839704	first
M.GExN	NTN1	-0.265346	0.842454	first
M.GExN	CTSB	-0.0997176	0.845436	first
M.GExN	LEP	-0.393235	0.846004	first
M.GExN	CST3	-0.111477	0.846153	first
M.GExN	CRISPLD1	-0.166636	0.850955	first
M.GExN	CTSH	-0.228286	0.851087	first
M.GExN	CHADL	-0.238253	0.853372	first
M.GExN	WISP2	-0.58814	0.85831	first
M.GExN	PLAT	0.216648	0.858682	first
M.GExN	F10	-0.518187	0.860857	first
M.GExN	GPC4	-0.29489	0.861141	first
M.GExN	ARTN	-0.342473	0.861141	first
M.GExN	BMP2	-0.226976	0.86264	first
M.GExN	SEMA4C	0.186647	0.868248	first
M.GExN	MFAP5	0.241225	0.87343	first
M.GExN	NOV	0.242264	0.885132	first
M.GExN	COL22A1	-0.228378	0.889543	first
M.GExN	INHBB	-0.166457	0.889837	first
M.GExN	CLEC14A	0.23398	0.889837	first
M.GExN	BMP1	-0.147635	0.897117	first
M.GExN	MMP15	-0.108559	0.898511	first
M.GExN	CRISPLD2	-0.190194	0.898728	first
M.GExN	HBEGF	-0.104325	0.898935	first
M.GExN	MMP2	-0.157043	0.902144	first
M.GExN	PLXNB1	-0.106726	0.905508	first
M.GExN	EGLN3	-0.137362	0.907183	first
M.GExN	S100A8	0.251917	0.913726	first
M.GExN	CXCL8	-0.130739	0.914484	first
M.GExN	ANGPT1	0.194265	0.917649	first
M.GExN	SFTPB	0.226576	0.918587	first
M.GExN	MGP	-0.184621	0.919216	first
M.GExN	IGFBP2	0.0845943	0.919706	first
M.GExN	GDF9	0.133372	0.919744	first
M.GExN	BMP7	0.117094	0.921805	first
M.GExN	GDF5	0.148062	0.923943	first
M.GExN	MUC1	0.1372	0.923948	first
M.GExN	COL4A5	0.163422	0.924229	first
M.GExN	MEGF8	-0.0835538	0.925302	first
M.GExN	CYR61	0.145269	0.92621	first
M.GExN	ADAMTS3	0.152062	0.927266	first
M.GExN	PLG	-0.21166	0.933947	first
M.GExN	SEMA5A	0.112529	0.937726	first
M.GExN	ANGPTL3	-0.175929	0.941233	first
M.GExN	C17orf58	0.0356769	0.942969	first
M.GExN	CTGF	0.120925	0.943708	first
M.GExN	MUC3A	-0.112086	0.944647	first
M.GExN	WFIKKN1	0.10682	0.945673	first
M.GExN	C1QL3	-0.141389	0.945713	first
M.GExN	PAPPA	-0.0854117	0.949336	first
M.GExN	SDC1	0.0583823	0.95125	first
M.GExN	HCFC1	0.0360137	0.952993	first
M.GExN	MMP23B	0.131603	0.955336	first
M.GExN	ELN	-0.0771248	0.957807	first
M.GExN	SERPINI1	0.0501075	0.958062	first
M.GExN	ADAM28	-0.0838631	0.963288	first
M.GExN	EMILIN2	-0.0814146	0.96416	first
M.GExN	SEMA6A	-0.0486857	0.966064	first
M.GExN	LTBP2	0.0836987	0.970366	first
M.GExN	SEMA6D	0.0199207	0.971465	first
M.GExN	CLEC11A	-0.0169181	0.980191	first
M.GExN	SPP1	0.0193226	0.989089	first
M.GExN	S100A4	0.0260243	0.989089	first
M.GExN	S100A9	0.0276823	0.990147	first
M.GExN	CLEC18A	0.0170698	0.990411	first
M.GExN	IL16	0.01986	0.990506	first
M.GExN	MMP16	-0.00942007	0.992178	first
M.GExN	ADAMTS19	0.0184732	0.992459	first
M.GExN	CLEC7A	0.013323	0.994725	first
M.GExN	NRG3	8.2801	2.45e-17	early
M.GExN	SEMA6D	5.3991	4.17e-15	early
M.GExN	NRG1	6.52843	1.34e-13	early
M.GExN	ADAMTSL1	7.03155	2.55e-11	early
M.GExN	GPC5	7.31449	1.31e-09	early
M.GExN	NELL2	2.99085	5.57e-09	early
M.GExN	FGF13	3.06205	5.9e-09	early
M.GExN	PLXNA4	4.38424	1.01e-07	early
M.GExN	ADAM23	3.36394	3.78e-07	early
M.GExN	CRLF3	3.53201	4.5e-07	early
M.GExN	GPC6	4.94988	4.56e-07	early
M.GExN	ADAM10	2.53936	4.93e-07	early
M.GExN	COL25A1	5.25331	6.01e-07	early
M.GExN	ADAMTS19	5.96351	6.03e-07	early
M.GExN	EDA	4.28464	1.03e-06	early
M.GExN	MMP16	3.67941	1.58e-06	early
M.GExN	TGFB1	4.83905	3.39e-06	early
M.GExN	SEMA3A	2.74519	3.74e-06	early
M.GExN	CXCL13	6.79878	5.17e-06	early
M.GExN	WNT5B	3.67607	5.29e-06	early
M.GExN	EYS	4.51862	6e-06	early
M.GExN	BMPER	4.39874	6.91e-06	early
M.GExN	COL14A1	4.68516	8.55e-06	early
M.GExN	PLXNA2	2.64346	9.51e-06	early
M.GExN	HHIP	4.6174	9.87e-06	early
M.GExN	ADAM17	2.20978	1.18e-05	early
M.GExN	COLQ	4.10615	1.6e-05	early
M.GExN	KY	5.12188	2.38e-05	early
M.GExN	OVGP1	3.48152	3.04e-05	early
M.GExN	LAMC1	2.96345	5.07e-05	early
M.GExN	EDIL3	3.07309	7.33e-05	early
M.GExN	MEGF9	2.27614	9.14e-05	early
M.GExN	ADAM22	2.68242	0.000103686	early
M.GExN	FBN3	2.56855	0.000106597	early
M.GExN	SEMA3C	2.42158	0.000170203	early
M.GExN	FRAS1	3.8122	0.000188622	early
M.GExN	PDGFC	2.70352	0.000194113	early
M.GExN	ADAMTS10	2.42003	0.000239301	early
M.GExN	HYAL1	3.58756	0.000261123	early
M.GExN	COL11A1	2.82052	0.000307666	early
M.GExN	ADAMTS6	3.68655	0.00034373	early
M.GExN	MEGF11	3.17761	0.00037948	early
M.GExN	SMOC1	3.04068	0.000384667	early
M.GExN	FGF14	3.36166	0.000407776	early
M.GExN	SERPINF1	3.48621	0.000417914	early
M.GExN	C1QTNF6	2.48552	0.000436304	early
M.GExN	TECTA	3.41043	0.000445523	early
M.GExN	CRIM1	2.95167	0.000460551	early
M.GExN	ADAM19	2.26577	0.000464697	early
M.GExN	ADAMTS16	4.06533	0.00047516	early
M.GExN	IL18	3.80087	0.000490868	early
M.GExN	P4HA3	3.75914	0.000495232	early
M.GExN	COL19A1	3.61339	0.000529268	early
M.GExN	ADAMTSL3	3.84421	0.00054456	early
M.GExN	SLIT3	3.36049	0.000563373	early
M.GExN	ECM2	4.50904	0.000672477	early
M.GExN	ANGPTL2	3.28249	0.00069864	early
M.GExN	FSTL1	2.16412	0.000788915	early
M.GExN	MUC20	3.04664	0.000794552	early
M.GExN	PCSK6	3.41433	0.00080999	early
M.GExN	ADAM12	2.85891	0.000819841	early
M.GExN	FGF12	2.54048	0.000989195	early
M.GExN	THBS4	2.7195	0.00101649	early
M.GExN	THBS2	3.23806	0.00113481	early
M.GExN	ANXA6	1.97615	0.00115566	early
M.GExN	SLIT1	2.2226	0.00122821	early
M.GExN	ANGPT2	2.76337	0.00124014	early
M.GExN	SMOC2	4.09407	0.00125294	early
M.GExN	FBN2	2.91149	0.00126949	early
M.GExN	VWA3A	3.91289	0.00146728	early
M.GExN	VWCE	2.43731	0.0014684	early
M.GExN	COL4A2	2.40307	0.00161484	early
M.GExN	COL15A1	3.18759	0.00164902	early
M.GExN	COL10A1	5.4056	0.00178423	early
M.GExN	LAMA1	2.92191	0.00186048	early
M.GExN	VCAN	1.56057	0.00197341	early
M.GExN	COL28A1	3.63411	0.00199429	early
M.GExN	FGF10	4.55877	0.00202909	early
M.GExN	FAM20B	1.89951	0.00205809	early
M.GExN	FBN1	3.0641	0.00220039	early
M.GExN	A2ML1	3.2819	0.00247023	early
M.GExN	SEMA3E	1.95663	0.00281532	early
M.GExN	COL4A1	2.28469	0.00282423	early
M.GExN	IL7	3.4875	0.00297769	early
M.GExN	ANXA4	2.49787	0.00297905	early
M.GExN	ADAM9	1.91657	0.00301388	early
M.GExN	LOXL2	2.87388	0.0031826	early
M.GExN	TPO	5.34099	0.00360678	early
M.GExN	PXDN	1.60545	0.0038611	early
M.GExN	ISM1	4.63672	0.0042645	early
M.GExN	OGN	4.66889	0.00457441	early
M.GExN	NTNG2	3.33576	0.00458082	early
M.GExN	HSPG2	3.53536	0.00483626	early
M.GExN	THBS1	2.47968	0.00506245	early
M.GExN	BRINP3	2.62803	0.0051338	early
M.GExN	MFAP3	1.7185	0.00540336	early
M.GExN	PZP	3.88535	0.00561583	early
M.GExN	NGLY1	1.04622	0.00571261	early
M.GExN	COL13A1	2.32692	0.00571551	early
M.GExN	PXDNL	4.57383	0.00585973	early
M.GExN	LOXL3	2.12823	0.00600212	early
M.GExN	WNT9A	3.83843	0.00650248	early
M.GExN	C1QTNF7	3.98928	0.00658226	early
M.GExN	PLXDC2	2.69677	0.00688002	early
M.GExN	OMD	4.6598	0.00698523	early
M.GExN	HMCN1	2.93161	0.00701181	early
M.GExN	PAPPA	2.43656	0.00742641	early
M.GExN	IMPG2	2.77365	0.00821449	early
M.GExN	P4HA1	1.79976	0.00826579	early
M.GExN	MATN2	2.863	0.0083721	early
M.GExN	COL24A1	3.68812	0.00875716	early
M.GExN	MEP1B	3.80806	0.00896666	early
M.GExN	LEFTY1	2.27616	0.00928852	early
M.GExN	LAMB1	2.16203	0.00932537	early
M.GExN	CLCF1	3.17617	0.00957574	early
M.GExN	LAMA3	3.31491	0.00982999	early
M.GExN	FAM20C	1.31788	0.0100432	early
M.GExN	CCL25	3.02624	0.0100432	early
M.GExN	ADAMTS7	1.63649	0.0102022	early
M.GExN	HCFC2	1.5337	0.010782	early
M.GExN	ADAMTS17	2.60818	0.010877	early
M.GExN	SPOCK1	1.43953	0.0113416	early
M.GExN	SEMA5B	2.12326	0.0115067	early
M.GExN	LGALS9	2.26041	0.0118105	early
M.GExN	SEMA4F	1.63346	0.0119804	early
M.GExN	COL12A1	2.931	0.0121867	early
M.GExN	TGFB2	2.72525	0.012566	early
M.GExN	MEGF10	2.10998	0.0127801	early
M.GExN	EMID1	2.19056	0.0135359	early
M.GExN	TNXB	2.73321	0.0138588	early
M.GExN	EGFL8	3.39508	0.0138724	early
M.GExN	SEMA4B	1.55097	0.0143427	early
M.GExN	PDGFD	2.85266	0.0144651	early
M.GExN	LTBP3	1.61441	0.0146018	early
M.GExN	FGF9	1.43065	0.0148312	early
M.GExN	ITIH4	2.06909	0.0164366	early
M.GExN	SDC3	1.31947	0.0180469	early
M.GExN	MMP21	3.54339	0.0181806	early
M.GExN	NTN1	2.32118	0.0183882	early
M.GExN	COL5A1	2.73234	0.0187305	early
M.GExN	LTBP1	2.47339	0.0198225	early
M.GExN	SCUBE2	2.60067	0.0199597	early
M.GExN	SNED1	3.38513	0.0200268	early
M.GExN	EGLN3	1.74646	0.0200406	early
M.GExN	CD109	3.35639	0.0200796	early
M.GExN	WNT2B	2.62243	0.0201972	early
M.GExN	TNC	2.34573	0.0205454	early
M.GExN	TSKU	1.37487	0.0233711	early
M.GExN	LAMA5	1.80425	0.0234439	early
M.GExN	MMP24	2.64929	0.0235544	early
M.GExN	GPC4	2.62021	0.0238123	early
M.GExN	EGLN1	1.33753	0.0245243	early
M.GExN	HPSE2	5.33179	0.0263194	early
M.GExN	ASPN	3.05781	0.0263823	early
M.GExN	CLEC2D	1.62445	0.0265479	early
M.GExN	POMZP3	1.22422	0.0266374	early
M.GExN	PLXNA3	1.34685	0.0267723	early
M.GExN	F13A1	3.82269	0.0276711	early
M.GExN	ABI3BP	2.41886	0.029179	early
M.GExN	OGFOD1	0.9954	0.0297315	early
M.GExN	FREM1	2.47129	0.0313427	early
M.GExN	SPON2	1.70521	0.0328927	early
M.GExN	SCUBE1	2.47649	0.032915	early
M.GExN	NTNG1	2.18947	0.0331761	early
M.GExN	SPOCK3	2.21599	0.0338419	early
M.GExN	MMP25	2.38826	0.0346188	early
M.GExN	NCAN	1.02907	0.0351164	early
M.GExN	AGRN	1.17941	0.0371501	early
M.GExN	ADAMTS5	1.86608	0.0371846	early
M.GExN	BGLAP	2.69989	0.03754	early
M.GExN	TNR	2.19871	0.0389745	early
M.GExN	CBLN1	-1.61351	0.0393564	early
M.GExN	SLIT2	1.98006	0.0399398	early
M.GExN	TIMP2	1.04689	0.0399837	early
M.GExN	RSPO4	3.714	0.0410725	early
M.GExN	ADAM8	2.08256	0.0422291	early
M.GExN	NID2	2.27214	0.0437827	early
M.GExN	SDC2	1.40289	0.0439743	early
M.GExN	LAMB2	1.7876	0.0450037	early
M.GExN	CTSV	1.9055	0.0453682	early
M.GExN	SEMA6A	1.4557	0.0461488	early
M.GExN	LAMB4	4.28694	0.0465123	early
M.GExN	LAMA2	2.4988	0.0487648	early
M.GExN	HGFAC	1.87081	0.0492383	early
M.GExN	HAPLN2	2.56886	0.0498289	early
M.GExN	COL4A4	2.47061	0.0502065	early
M.GExN	INHBA	1.83877	0.0512937	early
M.GExN	ADAM32	2.2719	0.0514689	early
M.GExN	TGM2	2.14724	0.051606	early
M.GExN	ANGPTL1	2.45248	0.0539103	early
M.GExN	FREM2	2.94915	0.0540186	early
M.GExN	PLXNC1	1.84347	0.0565411	early
M.GExN	PAPPA2	1.81903	0.0568537	early
M.GExN	ZFP91	1.27499	0.0592591	early
M.GExN	TIMP3	1.52417	0.0621795	early
M.GExN	MEGF6	1.80632	0.0639239	early
M.GExN	CCL27	1.50969	0.0640754	early
M.GExN	FN1	1.27218	0.065325	early
M.GExN	NGF	3.31893	0.0653452	early
M.GExN	COLEC12	1.97773	0.0661782	early
M.GExN	SFRP4	2.99247	0.0673865	early
M.GExN	ANGPTL5	3.71279	0.0686138	early
M.GExN	SEMA7A	1.58643	0.0720397	early
M.GExN	FGFBP3	1.17067	0.0728872	early
M.GExN	CCBE1	2.16242	0.073138	early
M.GExN	FGF1	3.13326	0.0767931	early
M.GExN	PLOD2	1.67043	0.0768524	early
M.GExN	PARM1	1.81373	0.0790824	early
M.GExN	MMP28	1.57795	0.0790975	early
M.GExN	SSPO	2.17453	0.0795529	early
M.GExN	MFGE8	1.44812	0.080077	early
M.GExN	NRG2	1.93308	0.0808027	early
M.GExN	SCUBE3	1.40153	0.0809106	early
M.GExN	COL6A6	3.25794	0.0836947	early
M.GExN	VWDE	3.96199	0.0859736	early
M.GExN	CCL3	-1.56903	0.0860653	early
M.GExN	SEMA3F	1.63772	0.0916169	early
M.GExN	IL17D	1.42417	0.0921369	early
M.GExN	PLOD3	0.960504	0.0930024	early
M.GExN	LAMC3	2.31941	0.09403	early
M.GExN	TNFSF13B	2.46255	0.100824	early
M.GExN	MMRN2	2.54008	0.100875	early
M.GExN	CTHRC1	1.44895	0.101878	early
M.GExN	VWF	2.23133	0.102762	early
M.GExN	TGM1	2.14616	0.102812	early
M.GExN	SERPIND1	4.59626	0.103548	early
M.GExN	NTN4	1.40794	0.106308	early
M.GExN	CPAMD8	1.71085	0.107366	early
M.GExN	KITLG	1.4647	0.108694	early
M.GExN	S100A6	-0.925227	0.111561	early
M.GExN	SRPX	2.01965	0.112042	early
M.GExN	SERPINE1	2.11414	0.112329	early
M.GExN	C1QTNF3	1.31381	0.113599	early
M.GExN	COL21A1	2.14905	0.115532	early
M.GExN	VEGFC	2.64719	0.117154	early
M.GExN	MMP11	0.626959	0.118203	early
M.GExN	SEMA6B	1.3429	0.119875	early
M.GExN	COL6A3	2.35874	0.121949	early
M.GExN	COL16A1	1.29643	0.124686	early
M.GExN	VWC2L	2.41338	0.125173	early
M.GExN	ANXA11	1.36122	0.126828	early
M.GExN	HPX	1.57015	0.129172	early
M.GExN	CTSS	1.36621	0.129944	early
M.GExN	PRSS3	2.9243	0.131141	early
M.GExN	INHA	1.58187	0.132017	early
M.GExN	ADAMTSL2	1.94412	0.132553	early
M.GExN	CLEC18B	1.78693	0.133669	early
M.GExN	CD209	-3.24048	0.136596	early
M.GExN	GDF10	-2.21794	0.137693	early
M.GExN	ADAM11	1.31016	0.139694	early
M.GExN	OIT3	4.67901	0.141813	early
M.GExN	CRISPLD1	0.98312	0.141953	early
M.GExN	ADAM15	0.951217	0.146046	early
M.GExN	ANGPTL7	2.68177	0.146751	early
M.GExN	NID1	1.9984	0.148109	early
M.GExN	INSL6	4.54122	0.151439	early
M.GExN	SFTPD	1.47854	0.156759	early
M.GExN	P4HA2	1.52824	0.157992	early
M.GExN	CLEC4A	1.35523	0.159575	early
M.GExN	COL18A1	1.52944	0.162151	early
M.GExN	LGALS3	0.961284	0.162622	early
M.GExN	TNFSF9	-2.13148	0.162622	early
M.GExN	FBLN7	2.34324	0.165246	early
M.GExN	GPC1	0.696397	0.165614	early
M.GExN	CTSD	-0.622311	0.168023	early
M.GExN	IGFBP3	1.02758	0.168362	early
M.GExN	THSD4	2.1708	0.176194	early
[truncated: 10,730 more rows]
