# Supplementary material for: Deciphering cell-type-and temporally specific matrisome expression signatures in human cortical development and neurodevelopmental disorders via scRNA-seq meta-analysis
Source: Nat Commun. 2025 Nov 11;16:9907. doi: 10.1038/s41467-025-64381-3 (PMC12606316; doi:10.1038/s41467-025-64381-3)
Supplement: Supplementary file 9 — Supplementary Data 7 [file 41467_2025_64381_MOESM9_ESM.xlsx]

## Sheet: in
Supplementary Data 7. List of differentially expressed matrisome genes of the cells in neurogenic lineage.
Differentially expressed matrisome genes of the cells in neurogenic lineage (NSC, IPC and GExN). Differential expression was tested with DESeq2 (negative binomial GLM, two‑sided Wald test) with Benjamini–Hochberg FDR correction; effect size is log₂ fold change with 95% Wald confidence intervals; exact adjusted p values are reported; n = specified in Supplementary Fig. 1d.
Cell Type	Gene	log2FoldChange	Adjusted p-value
NSC	BCAN	5.26087	1.08e-34
NSC	PTN	3.52896	2.71e-32
NSC	SPARC	3.51125	3.98e-30
NSC	S100A13	4.2377	7.86e-29
NSC	SPARCL1	6.66799	6.78e-28
NSC	CST3	3.63692	7.65e-28
NSC	LGALS3	4.10404	5.37e-24
NSC	TIMP1	3.38986	1.89e-22
NSC	PLAT	3.34597	2.55e-22
NSC	CXCL14	5.71141	3.52e-22
NSC	ANXA2	3.37655	4.3e-20
NSC	TNC	5.00384	2.23e-18
NSC	CSF1	4.33179	1.01e-17
NSC	ANXA5	2.4657	1.46e-17
NSC	AGT	7.08527	7.3e-17
NSC	SERPINH1	2.87874	2.05e-16
NSC	LOX	3.28804	1.01e-15
NSC	SERPINB6	2.35381	1.29e-14
NSC	SFRP2	2.91708	2.14e-14
NSC	BMP7	3.34876	2.66e-14
NSC	CTSL	1.68403	4.23e-14
NSC	FSTL1	2.88907	6.57e-14
NSC	LAMA4	3.95107	1.35e-13
NSC	IGFBP4	3.15672	1.86e-13
NSC	LAMB2	3.43042	2.71e-13
NSC	ANGPT1	4.60198	1.5e-12
NSC	ANXA11	2.81196	4.03e-12
NSC	S100A6	1.88581	4.75e-12
NSC	FBLN5	4.02248	2.73e-11
NSC	CCL2	3.11148	2.83e-11
NSC	HAPLN3	3.49521	7.68e-11
NSC	S100B	3.28552	1.03e-10
NSC	SFRP1	2.40213	1.52e-10
NSC	C1QL2	4.83327	1.67e-10
NSC	ANXA1	3.61498	2.86e-10
NSC	NID1	3.38706	3.47e-10
NSC	MEGF10	2.97832	6.42e-10
NSC	CSPG5	2.88259	9.27e-10
NSC	S100A16	3.55083	1.13e-09
NSC	CTSH	2.86927	1.2e-09
NSC	LGALS1	2.76186	1.29e-09
NSC	CXCL2	3.69401	3.14e-09
NSC	SEMA5A	3.33081	3.35e-09
NSC	CTSO	2.39505	5.41e-09
NSC	PLOD2	2.76694	1.01e-08
NSC	COL11A1	3.07851	1.19e-08
NSC	CTSA	1.41515	1.29e-08
NSC	VWA5A	2.48282	2.81e-08
NSC	ANGPTL4	3.08233	3.75e-08
NSC	COL5A1	3.48525	3.97e-08
NSC	THBS2	3.11711	4.62e-08
NSC	MFGE8	2.34095	1.22e-07
NSC	FGFBP3	1.87883	1.53e-07
NSC	LUM	2.61734	2.45e-07
NSC	HMSD	2.44661	3.08e-07
NSC	EFEMP2	1.68947	5.29e-07
NSC	COL27A1	3.02768	6.34e-07
NSC	CTSC	2.15932	6.72e-07
NSC	LTBP1	2.84672	8.09e-07
NSC	CYR61	3.22758	1.89e-06
NSC	HGF	3.15875	2.22e-06
NSC	THBS3	1.93922	3.33e-06
NSC	VWA3B	3.06344	3.72e-06
NSC	ADAMTS1	2.21084	3.93e-06
NSC	COL22A1	2.67359	4.16e-06
NSC	GPC3	2.20446	4.55e-06
NSC	EGLN3	1.74884	7.32e-06
NSC	BGN	2.27722	8.92e-06
NSC	S100A1	4.36358	1.4e-05
NSC	CRISPLD1	1.67288	1.93e-05
NSC	PLOD1	1.72945	2.05e-05
NSC	COL5A2	2.60178	2.2e-05
NSC	TGFB2	2.68314	2.5e-05
NSC	ADAMTS6	2.55338	2.59e-05
NSC	GPC1	1.11147	2.76e-05
NSC	HTRA1	2.17559	3.04e-05
NSC	ANXA7	0.93485	3.17e-05
NSC	COL6A2	2.12931	3.29e-05
NSC	FREM2	3.19535	3.59e-05
NSC	NRG1	1.75949	4.05e-05
NSC	FLT3LG	2.2837	7.31e-05
NSC	FGF2	2.00818	8.08e-05
NSC	CTSZ	1.9605	8.47e-05
NSC	ANXA6	1.45748	9.07e-05
NSC	TIMP4	3.42679	0.000142323
NSC	ADAM15	1.36944	0.000142716
NSC	P4HA1	1.63306	0.000173162
NSC	IL12A	2.74452	0.0001974
NSC	GPC4	2.22477	0.000212047
NSC	ADAM33	2.87857	0.000219247
NSC	CX3CL1	1.94275	0.000222021
NSC	CBLN3	1.9163	0.000262764
NSC	C1QTNF3	1.91267	0.000351573
NSC	NTNG1	2.2261	0.000356193
NSC	CTSB	0.941972	0.000507424
NSC	C1QB	2.45139	0.000615456
NSC	CXCL3	2.33295	0.000656708
NSC	TSKU	1.35104	0.000689852
NSC	MUC12	1.47791	0.000690737
NSC	FGF1	3.19906	0.000739446
NSC	PDGFD	1.78764	0.000784813
NSC	VEGFA	1.53052	0.000793879
NSC	COL4A5	1.65516	0.000813956
NSC	MDK	0.91952	0.000822914
NSC	COL4A6	2.30801	0.000843447
NSC	PAMR1	3.0727	0.000913682
NSC	CTGF	2.47022	0.000932082
NSC	ELN	1.69886	0.00100595
NSC	COL1A2	1.62437	0.00101944
NSC	DCN	1.77713	0.00128268
NSC	SDC2	1.54554	0.0013744
NSC	ADAM9	1.48983	0.00149129
NSC	COL9A1	1.56622	0.00153495
NSC	TGFBI	2.39062	0.00158292
NSC	COL5A3	2.84195	0.00163277
NSC	CLEC2B	1.82723	0.00210444
NSC	LAMA1	1.84547	0.00230586
NSC	TIMP3	1.51216	0.00260231
NSC	ADAMTS12	2.19318	0.00280472
NSC	AEBP1	1.3101	0.00292022
NSC	CRELD2	0.861808	0.00351916
NSC	MMP28	1.7714	0.00352189
NSC	SDC4	1.85619	0.00358065
NSC	FSTL3	1.14637	0.00392815
NSC	C1QL1	2.0608	0.00522669
NSC	SERPINE2	1.02346	0.00618637
NSC	WNT11	2.19405	0.00713535
NSC	VEGFB	1.03352	0.00756886
NSC	PGF	1.4888	0.0078778
NSC	HAPLN1	2.22455	0.00800719
NSC	GDF6	2.34543	0.0112643
NSC	SERPINB1	1.13135	0.0116283
NSC	FBLN2	1.85826	0.0118265
NSC	PCSK6	1.8533	0.0120985
NSC	CTSD	0.746448	0.0123712
NSC	SPOCK2	1.21027	0.0133674
NSC	EMILIN3	2.24758	0.0153569
NSC	ANGPTL1	1.48415	0.016804
NSC	FBLN7	1.89642	0.0168492
NSC	EGF	2.44903	0.0170116
NSC	FBN1	1.56596	0.0185803
NSC	S100A4	1.62235	0.0197867
NSC	AMBN	2.54762	0.0210242
NSC	IL17D	1.34115	0.0241406
NSC	MSTN	1.9716	0.0288614
NSC	HBEGF	0.877941	0.0292391
NSC	EMILIN1	1.40283	0.0300671
NSC	S100A2	2.06664	0.0303746
NSC	CSTB	0.74169	0.0350337
NSC	C1QTNF6	1.01788	0.0399646
NSC	ANXA3	1.41391	0.0399977
NSC	EMID1	1.29505	0.0421105
NSC	LOXL1	1.1952	0.0422238
NSC	NPNT	1.86937	0.0424573
NSC	CD109	1.63203	0.0471852
NSC	S100A11	1.10776	0.0484982
NSC	SRPX	1.32819	0.048923
NSC	MUC1	1.44779	0.0523418
NSC	TIMP2	0.804941	0.0590101
NSC	NCAN	0.814214	0.0593721
NSC	SPON1	1.359	0.0606772
NSC	VWA1	0.994145	0.0712069
NSC	ADAM17	0.836166	0.0731258
NSC	COL6A1	0.703808	0.0765868
NSC	GPC5	2.00927	0.0798097
NSC	CTSF	0.72532	0.0813181
NSC	VEGFC	1.58255	0.0831096
NSC	HSPG2	1.46641	0.083545
NSC	GDF5	1.39667	0.0853016
NSC	CLEC2D	1.00433	0.0875584
NSC	IL1B	1.20027	0.0926106
NSC	EFEMP1	1.75534	0.101665
NSC	PLAU	1.28843	0.101775
NSC	LTBP4	0.836268	0.102035
NSC	VWA5B1	2.0468	0.102932
NSC	SFRP4	1.72031	0.104591
NSC	TNFSF10	1.52444	0.105495
NSC	PCSK5	0.988024	0.107875
NSC	SCUBE2	1.38865	0.10832
NSC	ANXA4	1.05795	0.123708
NSC	NGLY1	0.579932	0.127989
NSC	IGFBP5	0.916772	0.128617
NSC	MASP1	0.636894	0.134269
NSC	WNT5A	0.90609	0.135074
NSC	CCL4L2	1.39426	0.136501
NSC	GAS6	0.810456	0.139288
NSC	SDC3	0.801601	0.155133
NSC	FN1	0.666988	0.156396
NSC	MMP2	0.76576	0.163852
NSC	C1QA	1.1019	0.164747
NSC	BMP8A	1.82051	0.168918
NSC	SEMA6A	0.704848	0.188364
NSC	LGALS9	1.03523	0.190122
NSC	LTBP3	0.719324	0.190767
NSC	ADAMTS17	1.23864	0.201743
NSC	HCFC2	0.698669	0.203604
NSC	LGI1	1.00697	0.222
NSC	SRPX2	1.92264	0.223822
NSC	IGFBP6	0.997369	0.224239
NSC	INHBB	0.776839	0.228114
NSC	MMP14	0.888301	0.230311
NSC	VCAN	0.524431	0.233242
NSC	ADAMTS9	0.971525	0.242023
NSC	FGF7	0.823053	0.242784
NSC	PLOD3	0.53537	0.246347
NSC	PXDN	0.633111	0.24954
NSC	ABI3BP	1.11771	0.25942
NSC	BTC	1.35929	0.265645
NSC	PAPPA2	0.918069	0.273004
NSC	FST	0.799932	0.273637
NSC	NTN1	1.01517	0.274408
NSC	CCL4	0.640406	0.275766
NSC	CTHRC1	0.767199	0.277721
NSC	MATN2	1.07378	0.288708
NSC	PLXNC1	0.843359	0.292329
NSC	A2ML1	0.98996	0.293633
NSC	COL2A1	1.27337	0.297398
NSC	MFAP2	0.518508	0.298674
NSC	CTF1	0.737846	0.298913
NSC	ECM2	1.2767	0.304379
NSC	CLEC11A	0.366492	0.309999
NSC	ADAM12	0.860956	0.31744
NSC	COL28A1	1.08318	0.325145
NSC	SERPING1	0.443099	0.337663
NSC	NTNG2	0.961577	0.343196
NSC	TNFSF12	0.726286	0.366212
NSC	BRINP3	0.922281	0.370512
NSC	IL15	0.927657	0.411112
NSC	P4HA2	0.666869	0.417394
NSC	CHRDL1	0.472646	0.432776
NSC	ADAMTS18	1.07022	0.436408
NSC	WNT3	0.602126	0.436529
NSC	HHIP	0.815788	0.436556
NSC	C1QC	0.724468	0.446338
NSC	RSPO2	0.731263	0.489154
NSC	NDNF	0.927024	0.496316
NSC	CRISPLD2	0.649711	0.511443
NSC	EMILIN2	0.567339	0.516702
NSC	SEMA4B	0.48666	0.519718
NSC	ADAMTS2	0.733276	0.524221
NSC	COLEC12	0.641171	0.536467
NSC	VIT	1.75275	0.5426
NSC	PLXNB1	0.370762	0.543785
NSC	LAMA3	0.651295	0.551822
NSC	THBS4	0.609216	0.562862
NSC	PDGFC	0.453506	0.565989
NSC	COL16A1	0.449302	0.579914
NSC	ADAMTS15	1.10594	0.589934
NSC	WNT9A	0.78632	0.591303
NSC	CXCL12	0.425015	0.605113
NSC	WFIKKN1	0.580006	0.607926
NSC	COL4A1	0.477364	0.613722
NSC	CCL27	0.421502	0.619894
NSC	C1QTNF1	0.715582	0.623062
NSC	ADAMTSL4	0.737572	0.623713
NSC	SRGN	0.483408	0.651972
NSC	SPP1	0.406634	0.658696
NSC	SEMA3B	0.424242	0.661585
NSC	COL25A1	0.642543	0.667497
NSC	SBSPON	0.463108	0.668287
NSC	TNXB	0.666126	0.670499
NSC	LOXL4	0.623099	0.67348
NSC	CTSS	0.501944	0.684781
NSC	MFAP1	0.167303	0.691269
NSC	BMP1	0.348285	0.696115
NSC	WNT16	0.695361	0.698941
NSC	SNED1	0.701169	0.701112
NSC	CHRDL2	0.774707	0.707696
NSC	COL18A1	0.466311	0.711155
NSC	SULF1	0.478908	0.726618
NSC	IGFBP7	0.381258	0.738441
NSC	IGFBP2	0.270167	0.746983
NSC	SEMA3D	0.574715	0.756493
NSC	ANGPTL2	0.32699	0.756724
NSC	ADAM32	0.515352	0.756818
NSC	BGLAP	0.460203	0.759679
NSC	HCFC1	0.171505	0.766381
NSC	CLCF1	0.522896	0.767848
NSC	BMP6	0.580091	0.775327
NSC	CHRD	0.331422	0.777732
NSC	CCL3	0.339169	0.788931
NSC	CSPG4	0.419972	0.791095
NSC	COL10A1	0.806211	0.801787
NSC	FRZB	0.348891	0.803757
NSC	SLIT3	0.461292	0.805099
NSC	CCL3L3	0.652531	0.821328
NSC	PCOLCE2	0.319416	0.831749
NSC	INSL6	0.87489	0.83251
NSC	OGN	0.545186	0.833915
NSC	C17orf58	0.151899	0.83527
NSC	TNFSF13B	0.436566	0.836384
NSC	CLEC18B	0.381778	0.844361
NSC	BMP4	0.319195	0.853629
NSC	SERPINB8	0.213519	0.860534
NSC	LOXL3	0.23291	0.863166
NSC	INHA	0.316573	0.867217
NSC	MASP2	0.369611	0.872282
NSC	SEMA4A	0.198131	0.876957
NSC	FNDC1	0.350896	0.885294
NSC	COL14A1	0.449603	0.886204
NSC	BMP8B	0.3495	0.898066
NSC	CRIM1	0.194984	0.902394
NSC	NID2	0.24666	0.902394
NSC	ADAMTS16	0.339161	0.917741
NSC	HAPLN2	0.258712	0.917922
NSC	SDC1	0.157819	0.920933
NSC	COL7A1	0.185466	0.922047
NSC	ADAM8	0.231229	0.922351
NSC	CRLF3	0.140496	0.92586
NSC	A2M	0.191973	0.932102
NSC	IGSF10	0.263181	0.933039
NSC	FGF17	0.222229	0.93626
NSC	TGFB1	0.2368	0.937648
NSC	CTSV	0.144564	0.939441
NSC	CCL28	0.11884	0.939441
NSC	LMAN1	0.0701334	0.942709
NSC	COL24A1	0.268797	0.944529
NSC	PRG4	0.288511	0.945662
NSC	HAPLN4	0.176601	0.948396
NSC	COL6A3	0.222472	0.948694
NSC	LEP	0.237208	0.95089
NSC	S100A8	0.250511	0.954114
NSC	HGFAC	0.147825	0.954421
NSC	SERPINA1	0.306443	0.955299
NSC	CLEC7A	0.159915	0.95749
NSC	COLEC11	0.18332	0.958236
NSC	LOXL2	0.146223	0.959045
NSC	ASPN	0.197215	0.961573
NSC	NRG2	0.132036	0.96338
NSC	MMP15	0.0920794	0.963848
NSC	VWA9	0.117842	0.965294
NSC	FAM20A	0.156639	0.966129
NSC	HPSE2	0.375006	0.966129
NSC	ADAMTS19	0.158544	0.966954
NSC	MMRN1	0.141917	0.968642
NSC	P4HTM	0.0574209	0.97263
NSC	ADAM28	0.127609	0.973912
NSC	EGFLAM	0.149935	0.974688
NSC	PIK3IP1	0.0495497	0.978736
NSC	MEP1B	0.143551	0.978739
NSC	MFAP3	0.0645411	0.979772
NSC	CHADL	0.0628949	0.98098
NSC	KCP	0.0586567	0.985445
NSC	LGI4	0.0615861	0.98574
NSC	WIF1	0.0727524	0.98574
NSC	VTN	0.0660355	0.986303
NSC	AGRN	0.0271022	0.987698
NSC	COL23A1	0.065963	0.987698
NSC	SFTPB	0.0414087	0.991779
NSC	SEMA4D	0.00794178	0.997644
NSC	PAPPA	0.00244101	0.999041
IPC	MFAP4	2.33034	2.35e-06
IPC	SMOC1	2.39874	0.000449508
IPC	TLL2	2.61301	0.00080392
IPC	PLXNA2	1.27766	0.00626289
IPC	FBLN1	0.863515	0.0166124
IPC	CTSK	1.22436	0.063013
IPC	CTSV	1.11126	0.063846
IPC	LAMA3	1.58685	0.0706692
IPC	CPAMD8	1.44795	0.0749982
IPC	IGFBPL1	1.18797	0.0875391
IPC	HMCN1	1.66274	0.0894955
IPC	MFAP2	0.771493	0.111609
IPC	SERPINF1	1.26239	0.136313
IPC	LAMA5	0.900489	0.20469
IPC	CBLN4	1.09209	0.204887
IPC	ADAMTS4	1.06173	0.205795
IPC	SDC1	0.736212	0.276933
IPC	SERPING1	0.539451	0.282376
IPC	SERPINB8	0.712656	0.289538
IPC	IGSF10	1.24207	0.341731
IPC	GPC2	0.546956	0.350406
IPC	ADAMTSL2	0.97816	0.352654
IPC	MMP14	0.817177	0.400274
IPC	MATN4	0.732747	0.433988
IPC	ASPN	1.17222	0.446351
IPC	PAPLN	0.986824	0.450108
IPC	WNT16	1.18961	0.450303
IPC	SULF2	0.541869	0.453789
IPC	COL4A2	0.682875	0.455803
IPC	FST	0.702748	0.48879
IPC	BMP6	1.12923	0.501312
IPC	LAMC1	0.671188	0.510322
IPC	IL18	0.967556	0.527414
IPC	MDK	0.346156	0.542242
IPC	CXCL13	1.65206	0.545995
IPC	COL4A5	0.645827	0.556304
IPC	EYS	0.787384	0.574139
IPC	COL27A1	0.649455	0.609535
IPC	ECM2	0.94593	0.633519
IPC	FREM1	0.738358	0.639334
IPC	THSD4	0.754042	0.639393
IPC	ANGPTL2	0.479495	0.67417
IPC	MMP15	0.422436	0.680488
IPC	PARM1	0.555209	0.685918
IPC	COL2A1	0.799081	0.739456
IPC	COL4A6	0.526918	0.752571
IPC	S100A9	0.710678	0.754525
IPC	HYAL2	0.257924	0.768265
IPC	EGFL8	0.702912	0.76912
IPC	INHBB	0.417692	0.778099
IPC	DDX26B	0.674181	0.781533
IPC	PRL	0.680027	0.807344
IPC	TGFB3	0.402715	0.808394
IPC	ADAMTS10	0.35564	0.831366
IPC	FGF11	0.331491	0.832436
IPC	SERPIND1	1.0386	0.850928
IPC	AMBN	0.704559	0.850955
IPC	F13A1	0.713561	0.858427
IPC	GDF15	0.455868	0.861191
IPC	SEMA5B	0.277322	0.869254
IPC	CHRDL1	0.266332	0.870471
IPC	ADAMTS7	0.343588	0.873122
IPC	SLIT1	0.298689	0.888232
IPC	TGFB1	0.475118	0.899444
IPC	SDC2	0.307317	0.900288
IPC	KCP	0.346393	0.905113
IPC	ZFP91	0.239733	0.919386
IPC	CRLF1	0.338128	0.929075
IPC	BMPER	0.432479	0.929781
IPC	COL10A1	0.733495	0.930762
IPC	WNT2B	0.329098	0.933588
IPC	C1QTNF2	0.301447	0.935479
IPC	SRPX	0.329198	0.935637
IPC	PXDNL	0.633376	0.943868
IPC	P4HA3	0.363525	0.951819
IPC	COL12A1	0.301504	0.963517
IPC	PRG4	0.437131	0.972465
IPC	GDF11	0.187612	0.975315
IPC	FBLN7	0.301509	0.976171
IPC	EMILIN2	0.22103	0.979378
IPC	PZP	0.351998	0.986995
IPC	IGFBP2	0.137586	0.987567
IPC	HCFC1	0.0923094	0.987567
IPC	PRSS3	0.393312	0.990894
IPC	COL4A3	0.417554	0.990894
IPC	SNED1	0.295279	0.992956
IPC	KY	0.335719	0.99633
IPC	CD209	0.344812	0.996781
IPC	SDC4	0.19388	0.997837
IPC	HAPLN1	0.232906	0.998363
IPC	TCHH	0.0273043	0.999174
IPC	BRINP2	0.0820973	0.999174
IPC	FAM20B	0.0575813	0.999174
IPC	LOXL3	0.0445678	0.999174
IPC	EDIL3	0.0693145	0.999174
IPC	COL9A1	0.139666	0.999174
IPC	FAM20C	0.112136	0.999174
IPC	PCOLCE	0.102076	0.999174
IPC	EDA	0.084177	0.999174
IPC	ANGPT2	0.0198515	0.999174
IPC	MMP16	0.0749954	0.999174
IPC	LTBP3	0.0855022	0.999174
IPC	CTSC	0.0214516	0.999174
IPC	PDGFD	0.113324	0.999174
IPC	CXCL12	0.1299	0.999174
IPC	VWF	0.138229	0.999174
IPC	THBS1	0.13304	0.999174
IPC	FBN1	0.0142117	0.999174
IPC	VWA9	0.0654544	0.999174
IPC	CRLF3	0.094381	0.999174
IPC	LAMA1	0.0522869	0.999174
IPC	LMAN1	0.0442652	0.999174
IPC	LTBP4	0.0506668	0.999174
IPC	PLXNB2	0.0432571	0.999174
IPC	COL6A3	0.118106	0.999174
IPC	FBLN2	0.0119148	0.999174
IPC	HYAL1	0.0470027	0.999174
IPC	FBN2	0.148199	0.999174
IPC	ADAMTS19	0.139371	0.999174
IPC	ZP3	0.0482921	0.999174
IPC	POMZP3	0.0131651	0.999174
IPC	MGP	0.144729	0.999174
IPC	LTBP2	0.0791464	0.999174
IPC	LOXL1	0.0400668	0.999174
IPC	FGF22	0.0256617	0.999174
IPC	COL28A1	0.0994284	0.999174
IPC	COL6A6	0.0593911	0.999174
IPC	GH1	0.582152	0.999174
IPC	MMP24	0.00313298	0.999729
IPC	MMP2	0.00295412	0.999729
GExN	FGF12	2.94066	3.76e-08
GExN	SERPINI1	2.34575	6.03e-08
GExN	CCBE1	3.19222	1.08e-07
GExN	PRSS12	2.76791	4.96e-07
GExN	SEMA3C	2.27415	5.98e-06
GExN	FGF18	2.50739	8.75e-06
GExN	IL34	2.50528	1.17e-05
GExN	MMP11	1.43205	1.59e-05
GExN	F12	2.01424	1.77e-05
GExN	CBLN1	1.95258	3e-05
GExN	MMP17	2.00156	6.7e-05
GExN	COL15A1	2.89438	8.44e-05
GExN	S100A10	1.72614	0.00014379
GExN	NTF3	1.90301	0.000147638
GExN	SPOCK1	1.71875	0.000151753
GExN	CBLN2	2.24993	0.00017157
GExN	LAMB1	1.87723	0.000188792
GExN	ELFN2	1.81689	0.000243234
GExN	FGF9	1.40222	0.000678046
GExN	HYAL3	1.19612	0.000685915
GExN	TGFA	2.34584	0.000751262
GExN	SLIT1	1.73152	0.000754426
GExN	FGF5	1.79693	0.000851633
GExN	BDNF	2.02978	0.00131426
GExN	TNR	2.30667	0.00139466
GExN	NELL2	1.17092	0.00161811
GExN	INHBA	1.95365	0.00226769
GExN	LAMB3	1.67735	0.00259057
GExN	SEMA6C	1.35628	0.00314236
GExN	COL26A1	1.62184	0.00358172
GExN	NOV	2.1226	0.00443828
GExN	SFTPD	1.60384	0.00458507
GExN	ADAM19	1.59725	0.00484615
GExN	C1QL3	2.42713	0.00520439
GExN	C1QTNF4	1.0207	0.00614779
GExN	PDGFA	1.17341	0.00637616
GExN	ADAM11	1.50958	0.00676361
GExN	CRHBP	1.8638	0.00831883
GExN	WNT10B	2.42175	0.00874984
GExN	PLXNA4	1.38602	0.00925151
GExN	ADAMTS3	1.94803	0.0092681
GExN	VWC2	2.05094	0.0102723
GExN	PLXND1	1.43461	0.0105924
GExN	IGFBP3	1.26952	0.011183
GExN	COL13A1	1.47344	0.0124278
GExN	HPX	1.77494	0.0128497
GExN	FBN3	1.44019	0.0130528
GExN	SEMA3F	1.54129	0.014969
GExN	SEMA4G	1.09395	0.0241262
GExN	SEMA6B	1.23867	0.025316
GExN	SEMA4F	1.06304	0.0256224
GExN	GDF9	1.12701	0.0278793
GExN	WNT4	1.67472	0.0339389
GExN	WNT7B	1.52377	0.0346398
GExN	RSPO3	1.4003	0.0353935
GExN	SCUBE1	1.51841	0.0359508
GExN	SEMA4A	0.957842	0.0389777
GExN	IL16	1.47622	0.0430505
GExN	GREM1	1.54984	0.0466989
GExN	RELN	1.43377	0.0470441
GExN	PLXNA1	0.87771	0.0481899
GExN	MST1	1.0329	0.0566673
GExN	ECM1	1.26348	0.0645906
GExN	LGALS8	0.722796	0.0647293
GExN	ADAMTSL3	1.53318	0.0735123
GExN	PLXDC1	1.12738	0.0745268
GExN	COL12A1	1.38997	0.0768958
GExN	GPC2	0.722936	0.0789511
GExN	SVEP1	1.48144	0.0816326
GExN	BMP2	1.06559	0.0877841
GExN	ELFN1	1.06295	0.0894258
GExN	SSPO	1.32522	0.0901605
GExN	ADAMTS7	1.00739	0.0908604
GExN	EDIL3	1.06842	0.0949923
GExN	MUC6	1.8454	0.096824
GExN	ADAMTS13	1.09082	0.0970865
GExN	C17orf58	0.519078	0.106242
GExN	COL20A1	1.15601	0.107152
GExN	ITIH4	1.16105	0.107152
GExN	SEMA3E	0.905547	0.112119
GExN	IL11	0.95345	0.119967
GExN	COL11A2	0.872162	0.122322
GExN	MXRA5	1.32485	0.144064
GExN	SPON2	0.880007	0.145961
GExN	NODAL	1.05271	0.148813
GExN	MMP24	1.29874	0.162987
GExN	CLEC2L	1.2745	0.163289
GExN	SEMA7A	0.879771	0.166432
GExN	CRLF1	1.00637	0.175044
GExN	SERPINF2	1.38624	0.179006
GExN	OGFOD1	0.50023	0.179937
GExN	TLL1	1.51886	0.199295
GExN	WFIKKN2	1.06131	0.212334
GExN	TGM1	1.09769	0.229354
GExN	TCHH	1.05834	0.237991
GExN	SEMA4C	0.637433	0.239588
GExN	AMH	0.871565	0.242972
GExN	LAMA2	1.08329	0.252821
GExN	NRG2	0.879071	0.266054
GExN	MEGF6	0.864806	0.285777
GExN	TNFSF4	0.979098	0.290564
GExN	MMRN2	0.971745	0.291632
GExN	MEGF11	0.8825	0.292239
GExN	CCL25	1.08156	0.296301
GExN	SPOCK3	0.851338	0.298282
GExN	LGI4	0.844638	0.304765
GExN	SEMA4D	0.69944	0.307835
GExN	PLXNA2	0.645609	0.30992
GExN	EGFL7	0.572093	0.31531
GExN	PARM1	0.791456	0.317995
GExN	SERPINE2	0.437437	0.319366
GExN	NID2	0.887281	0.322414
GExN	IGF1	0.880656	0.335324
GExN	PDGFB	1.01442	0.336656
GExN	CLEC4A	0.691111	0.338701
GExN	ADAM29	1.29156	0.360345
GExN	PAPPA	0.867163	0.362498
GExN	THBS1	0.783544	0.366954
GExN	SULF2	0.514194	0.372968
GExN	CHADL	0.604819	0.388364
GExN	LGI2	0.790774	0.406494
GExN	MMP25	0.914412	0.413627
GExN	FGF14	0.738294	0.421532
GExN	INHA	0.760178	0.435768
GExN	BMP3	0.770119	0.444141
GExN	P4HTM	0.378101	0.44416
GExN	GLDN	0.896007	0.447678
GExN	MMP16	0.376868	0.451448
GExN	ARTN	0.834641	0.465951
GExN	IMPG2	0.847894	0.467004
GExN	ADAMTS8	0.619455	0.479903
GExN	MST1L	1.38648	0.482392
GExN	MUC4	0.916025	0.488925
GExN	CILP	0.930425	0.490938
GExN	SLIT3	0.85962	0.494598
GExN	VWCE	0.500252	0.500086
GExN	PSPN	0.514354	0.519208
GExN	COL21A1	0.750084	0.531955
GExN	SERPINB9	0.668155	0.535096
GExN	CRELD1	0.345755	0.538343
GExN	SEMA3A	0.49394	0.540916
GExN	SCUBE3	0.56141	0.546055
GExN	CHRD	0.501964	0.549294
GExN	COCH	0.389732	0.550544
GExN	LRG1	0.642322	0.555758
GExN	PLXNA3	0.417191	0.556992
GExN	NGF	0.980778	0.562743
GExN	FGF22	0.607229	0.565639
GExN	RSPO4	1.08139	0.565877
GExN	SERPINE1	0.823889	0.566042
GExN	CLEC18B	0.689195	0.566299
GExN	ADAMTS5	0.590351	0.567001
GExN	LAMB4	1.01536	0.578468
GExN	AGRN	0.325544	0.582947
GExN	NRG3	0.759897	0.583506
GExN	EMCN	0.653216	0.58811
GExN	LEP	0.81902	0.612612
GExN	COL4A4	0.680861	0.627228
GExN	WNT7A	0.423018	0.637397
GExN	ITIH2	0.897164	0.640569
GExN	PODNL1	0.523488	0.650638
GExN	HBEGF	0.313958	0.659794
GExN	SULF1	0.542111	0.660556
GExN	PIK3IP1	0.295848	0.665006
GExN	ITIH5	0.384176	0.667364
GExN	LGI1	0.491743	0.667766
GExN	HMCN2	0.781875	0.672085
GExN	IL19	1.70134	0.679818
GExN	FGF19	1.12276	0.686593
GExN	OVGP1	0.490075	0.697866
GExN	MEP1B	0.788492	0.699839
GExN	ISM1	1.02331	0.702436
GExN	ANGPTL5	1.07743	0.709351
GExN	FGF17	0.526476	0.717839
GExN	SERPINE3	0.734296	0.717839
GExN	FGF10	0.7462	0.720402
GExN	OIT3	1.05647	0.723674
GExN	BRINP2	0.396707	0.730572
GExN	COL19A1	0.489029	0.748382
GExN	ADAM18	0.785196	0.74999
GExN	MEGF9	0.289839	0.753071
GExN	MEGF8	0.263925	0.759399
GExN	COL9A2	0.265644	0.775712
GExN	COLEC11	0.475729	0.786674
GExN	EGLN2	0.434341	0.787106
GExN	COL6A1	0.217859	0.790272
GExN	CSH1	1.05077	0.796112
GExN	SLIT2	0.370824	0.798108
GExN	LAMC2	0.425831	0.798108
GExN	FAM20C	0.276771	0.799453
GExN	COL23A1	0.497043	0.803344
GExN	MASP2	0.452589	0.81189
GExN	P4HA2	0.312285	0.815505
GExN	PLG	0.489889	0.835727
GExN	CCL5	0.445443	0.840803
GExN	TNFSF9	0.410669	0.848723
GExN	CBLN4	0.318021	0.849585
GExN	NRG4	0.302735	0.851915
GExN	LAMC3	0.397517	0.858936
GExN	FGF13	0.153322	0.867795
GExN	PLXDC2	0.299019	0.868062
GExN	CLEC7A	0.300697	0.869028
GExN	F10	0.47768	0.86948
GExN	ADAMTS14	0.529382	0.871521
GExN	ADAMTS10	0.218684	0.87239
GExN	SRGN	0.254016	0.873692
GExN	COL1A1	0.343263	0.87966
GExN	FREM3	0.649378	0.883303
GExN	COL18A1	0.265248	0.883393
GExN	EGLN1	0.18663	0.884922
GExN	CD209	0.454853	0.895241
GExN	SDC3	0.183802	0.898341
GExN	HCFC2	0.156713	0.900095
GExN	FAM20B	0.172815	0.900144
GExN	IGFBP5	0.193439	0.905123
GExN	CRISPLD2	0.221102	0.906025
GExN	EGFL6	0.40857	0.907649
GExN	MFAP3	0.180154	0.909417
GExN	FAM20A	0.280663	0.909589
GExN	HAPLN2	0.25588	0.913295
GExN	COL4A3	0.441199	0.913532
GExN	COL9A3	0.165562	0.917944
GExN	GDF11	0.157035	0.919612
GExN	EBI3	0.435984	0.920186
GExN	SPON1	0.192909	0.928851
GExN	GAS6	0.140457	0.932613
GExN	HPSE2	0.543881	0.933596
GExN	KITLG	0.16112	0.934777
GExN	VWC2L	0.239825	0.938477
GExN	DDX26B	0.236969	0.938641
GExN	MMRN1	0.205565	0.939164
GExN	ANGPTL7	0.303444	0.939555
GExN	GDF15	0.18448	0.94075
GExN	IGFBP6	0.16764	0.947187
GExN	VWA5B2	0.192695	0.947817
GExN	PLXNB2	0.0912215	0.950615
GExN	VWF	0.18972	0.952761
GExN	PAPLN	0.177033	0.95381
GExN	TNFSF12	0.131575	0.95448
GExN	SEMA4B	0.106047	0.955198
GExN	A2M	0.1249	0.960744
GExN	SFTPB	0.144891	0.961876
GExN	GDF10	0.188886	0.963944
GExN	WNT2B	0.118075	0.964538
GExN	CCL3	0.0975725	0.967261
GExN	LEFTY1	0.120725	0.967261
GExN	PDGFC	0.0787492	0.969468
GExN	WIF1	0.109544	0.971588
GExN	ZP3	0.112431	0.971775
GExN	KY	0.152926	0.975139
GExN	SEMA3B	0.0656843	0.978835
GExN	OGFOD2	0.0495733	0.979069
GExN	TIMP2	0.045431	0.980974
GExN	POMZP3	0.0425356	0.984647
GExN	TNXB	0.0700432	0.986787
GExN	CLCF1	0.0597429	0.988958
GExN	ANGPTL3	0.0472638	0.990948
GExN	IL7	0.0348179	0.991402
GExN	ADAMTS20	0.0609456	0.993988
GExN	TNFSF13B	0.0198863	0.995207
GExN	MASP1	0.00319839	0.99777
GExN	LGALS9	0.00534305	0.99777
