# Supplementary material for: Deciphering cell-type-and temporally specific matrisome expression signatures in human cortical development and neurodevelopmental disorders via scRNA-seq meta-analysis
Source: Nat Commun. 2025 Nov 11;16:9907. doi: 10.1038/s41467-025-64381-3 (PMC12606316; doi:10.1038/s41467-025-64381-3)
Supplement: Supplementary file 10 — Supplementary Data 8 [file 41467_2025_64381_MOESM10_ESM.xlsx]

## Sheet: in
Supplementary Data 8. A list of potential LGALS3 regulators
Regulatory relationships were inferred using the IReNA workflow with pseudotime-ordered scRNA-seq data. Genes were grouped by K-means clustering of pseudotime-ordered expression profiles, with each group representing sets of genes sharing similar temporal expression patterns. Correlations (|r| > 0.6) were combined with motif-binding evidence (TRANSFAC, motifmatchr v1.28.0, GRCh38) to identify tra…
TFSymbol	TF	TFGroup	TargetSymbol	Target	TargetGroup	Correlation
HES1	ENSG00000114315	1	LGALS3	ENSG00000131981	1	0.958668
EGR1	ENSG00000120738	1	LGALS3	ENSG00000131981	1	0.765437
LEF1	ENSG00000138795	1	LGALS3	ENSG00000131981	1	0.601072
IRF1	ENSG00000125347	1	LGALS3	ENSG00000131981	1	0.830836
FOXJ1	ENSG00000129654	1	LGALS3	ENSG00000131981	1	0.619723
ZFP36L1	ENSG00000185650	1	LGALS3	ENSG00000131981	1	0.965804
JUN	ENSG00000177606	1	LGALS3	ENSG00000131981	1	0.934031
SOX9	ENSG00000125398	1	LGALS3	ENSG00000131981	1	0.91109
NRG1	ENSG00000157168	1	LGALS3	ENSG00000131981	1	0.847624
EGR2	ENSG00000122877	1	LGALS3	ENSG00000131981	1	0.748281
PAX6	ENSG00000007372	1	LGALS3	ENSG00000131981	1	0.762671
NR4A1	ENSG00000123358	1	LGALS3	ENSG00000131981	1	0.863818
MAFF	ENSG00000185022	1	LGALS3	ENSG00000131981	1	0.921101
TCF7L2	ENSG00000148737	1	LGALS3	ENSG00000131981	1	0.621946
TFAP2C	ENSG00000087510	1	LGALS3	ENSG00000131981	1	0.824803
ZFP36L2	ENSG00000152518	1	LGALS3	ENSG00000131981	1	0.915803
SPI1	ENSG00000066336	1	LGALS3	ENSG00000131981	1	0.6508
ELF1	ENSG00000120690	1	LGALS3	ENSG00000131981	1	0.731317
SALL3	ENSG00000256463	1	LGALS3	ENSG00000131981	1	0.841227
CTNNB1	ENSG00000168036	1	LGALS3	ENSG00000131981	1	0.807966
JUND	ENSG00000130522	1	LGALS3	ENSG00000131981	1	0.79393
POU2F2	ENSG00000028277	2	LGALS3	ENSG00000131981	1	-0.649468
KLF4	ENSG00000136826	3	LGALS3	ENSG00000131981	1	0.606497
