# Supplementary material for: Deciphering cell-type-and temporally specific matrisome expression signatures in human cortical development and neurodevelopmental disorders via scRNA-seq meta-analysis
Source: Nat Commun. 2025 Nov 11;16:9907. doi: 10.1038/s41467-025-64381-3 (PMC12606316; doi:10.1038/s41467-025-64381-3)
Supplement: Supplementary file 11 — Supplementary Data 9 [file 41467_2025_64381_MOESM11_ESM.xlsx]

## Sheet: in
Supplementary Data 9. List of differentially expressed matrisome genes of the cells in macroglial lineage.
Differentially expressed matrisome genes of the cells in macroglial lineage (NSC, IPC and GExN). Differential expression was tested with DESeq2 (negative binomial GLM, two‑sided Wald test) with Benjamini–Hochberg FDR correction; effect size is log₂ fold change with 95% Wald confidence intervals; exact adjusted p values are reported; n = specified in Supplementary Fig. 1d.
Cell Type	Gene	log2FoldChange	Adjusted p-value
NSC	SDC2	1.54361	0.00100129
NSC	LOX	1.70475	0.00227037
NSC	ANXA2	1.3938	0.0030143
NSC	MDK	0.641643	0.008121
NSC	MFAP2	1.34915	0.0115727
NSC	FSTL1	1.4378	0.0165033
NSC	FBLN1	0.98024	0.0424977
NSC	CXCL12	1.3552	0.0628772
NSC	MFAP4	0.946905	0.128517
NSC	SFRP1	1.07121	0.130458
NSC	IGFBPL1	1.18894	0.158009
NSC	HBEGF	0.622126	0.22634
NSC	HMSD	0.728705	0.243906
NSC	ANXA11	0.763061	0.252342
NSC	C1QB	1.29765	0.266692
NSC	AMBN	2.03503	0.275832
NSC	MUC12	0.659201	0.287576
NSC	CTGF	1.01119	0.333489
NSC	HCFC2	0.608732	0.336163
NSC	COL5A1	0.9471	0.339596
NSC	CHRDL1	0.602155	0.344093
NSC	PLXND1	0.738046	0.380784
NSC	HCFC1	0.372594	0.392224
NSC	COL1A2	0.64069	0.399935
NSC	SDC4	0.645256	0.404218
NSC	INHBA	0.810456	0.407552
NSC	FSTL3	0.496361	0.411303
NSC	PLXNB2	0.408516	0.431469
NSC	CSTB	0.392258	0.431472
NSC	GPC4	0.599894	0.446933
NSC	LGALS1	0.479886	0.457414
NSC	SEMA3E	0.547877	0.459769
NSC	ANXA1	0.767348	0.459935
NSC	TSKU	0.419959	0.459935
NSC	C1QTNF3	0.564603	0.478251
NSC	TNFSF10	0.837424	0.491106
NSC	WNT16	0.856055	0.498356
NSC	HGF	0.661721	0.501519
NSC	C1QL2	0.761532	0.508535
NSC	CD109	0.632327	0.509822
NSC	TGFBI	0.73178	0.517904
NSC	SERPING1	0.371945	0.530019
NSC	PRL	1.21193	0.538082
NSC	FRZB	0.459825	0.538475
NSC	COL6A2	0.434303	0.572414
NSC	CYR61	0.539477	0.592142
NSC	IGFBP6	0.51794	0.613035
NSC	ABI3BP	0.589502	0.620893
NSC	CCL5	0.616923	0.632033
NSC	GAS6	0.321197	0.632966
NSC	ZFP91	0.316511	0.639279
NSC	P4HA2	0.362434	0.639819
NSC	S100A11	0.360477	0.657975
NSC	SFRP2	0.259834	0.662665
NSC	OGFOD2	0.209818	0.663257
NSC	SEMA4C	0.244918	0.668353
NSC	SRPX	0.358124	0.679553
NSC	A2ML1	0.374361	0.691369
NSC	THBS3	0.281207	0.701164
NSC	FGF7	0.315	0.701749
NSC	SDC1	0.291917	0.714405
NSC	COL5A2	0.330237	0.720718
NSC	S100A4	0.377593	0.721917
NSC	CCL27	0.272079	0.722953
NSC	EGFL7	0.209403	0.724102
NSC	SERPINH1	0.188042	0.744683
NSC	SEMA3F	0.322328	0.772247
NSC	CTSK	0.195303	0.772388
NSC	PLOD1	0.185676	0.773631
NSC	ANGPTL1	0.216746	0.775077
NSC	IGFBP4	0.202894	0.778657
NSC	ASPN	0.358892	0.787539
NSC	ANGPT1	0.235558	0.813187
NSC	FBLN5	0.245278	0.816467
NSC	CCL4L2	0.235137	0.817153
NSC	CSF1	0.176513	0.832614
NSC	TGFB3	0.161615	0.834255
NSC	CTSV	0.151217	0.835974
NSC	MFAP1	0.064683	0.841713
NSC	PAPPA2	0.194895	0.849983
NSC	PCOLCE	0.107779	0.852059
NSC	CTSZ	0.154196	0.858164
NSC	SPON2	0.155004	0.858698
NSC	LTBP4	0.118899	0.879616
NSC	GPC5	0.183495	0.887494
NSC	LAMB1	0.112947	0.888165
NSC	BMP8A	0.194729	0.900075
NSC	LOXL1	0.0992689	0.901678
NSC	S100P	0.252739	0.906247
NSC	MFAP3	0.0838887	0.915817
NSC	RSPO3	0.0876844	0.919638
NSC	CTSC	0.0552791	0.924384
NSC	LOXL2	0.0783268	0.930484
NSC	FBLN7	0.0788583	0.936075
NSC	SRGN	0.083026	0.93903
NSC	FLT3LG	0.058047	0.945922
NSC	SPP1	0.0550442	0.946302
NSC	FGF2	0.0528577	0.947602
NSC	COCH	0.0428872	0.951693
NSC	THBS1	0.0424379	0.963468
NSC	SERPINB9	0.0457299	0.966863
NSC	HGFAC	0.0412718	0.968161
NSC	EMILIN3	0.0473141	0.968625
NSC	GPC1	0.014709	0.978423
NSC	COL2A1	0.04128	0.978423
NSC	ADAM17	0.00583834	0.991984
Astrocyte	IGFBP7	3.99108	1.98e-08
Astrocyte	CTSL	1.81341	3.2e-07
Astrocyte	LUM	3.32327	6.18e-07
Astrocyte	PTN	1.80362	2.18e-06
Astrocyte	KITLG	3.2918	6.05e-06
Astrocyte	CST3	2.53629	6.21e-06
Astrocyte	EFEMP2	2.07541	9.2e-06
Astrocyte	EGFLAM	4.49723	1.3e-05
Astrocyte	IL12A	3.3741	1.5e-05
Astrocyte	NCAN	2.0218	1.58e-05
Astrocyte	ANXA3	3.92583	2.09e-05
Astrocyte	COL23A1	4.30489	2.54e-05
Astrocyte	TIMP3	2.02692	5.51e-05
Astrocyte	MFGE8	1.81676	6.35e-05
Astrocyte	LGI4	2.74164	9.84e-05
Astrocyte	SPARCL1	3.34343	0.000113623
Astrocyte	ADAMTS2	3.75752	0.000117669
Astrocyte	FRAS1	4.21287	0.000159298
Astrocyte	COL25A1	4.35461	0.00019947
Astrocyte	SEMA4A	2.26008	0.000263961
Astrocyte	CXCL3	2.69598	0.000267407
Astrocyte	CXCL2	3.09367	0.000305497
Astrocyte	SPOCK3	3.03372	0.000346808
Astrocyte	WFIKKN2	3.10787	0.000379698
Astrocyte	S100A6	1.12432	0.000452682
Astrocyte	CBLN4	2.47047	0.000460874
Astrocyte	SERPINB6	1.39964	0.000584283
Astrocyte	MASP1	1.39589	0.000677049
Astrocyte	WIF1	3.44699	0.000729754
Astrocyte	WNT7A	2.53309	0.000758846
Astrocyte	S100A13	1.94731	0.000930004
Astrocyte	SPON1	2.43857	0.00101538
Astrocyte	ADAMTS18	3.08754	0.00103079
Astrocyte	PARM1	2.5158	0.00109309
Astrocyte	NPNT	3.03015	0.00112413
Astrocyte	HTRA1	1.83639	0.00134965
Astrocyte	ANXA6	1.35608	0.00149153
Astrocyte	BDNF	3.8362	0.00152457
Astrocyte	CRLF1	2.52213	0.00159998
Astrocyte	CHRD	2.28713	0.00190432
Astrocyte	ADAM11	2.52022	0.00194792
Astrocyte	SEMA4F	2.20286	0.00221908
Astrocyte	SFTPD	2.80378	0.00251177
Astrocyte	HMCN1	3.49747	0.00264843
Astrocyte	AGRN	1.50653	0.00267246
Astrocyte	IMPG2	4.05412	0.00300799
Astrocyte	ANXA7	1.00251	0.00322186
Astrocyte	SPOCK1	2.30817	0.00354107
Astrocyte	HBEGF	1.65928	0.00354107
Astrocyte	COL11A2	1.85576	0.00369456
Astrocyte	SEMA6A	1.53195	0.00396692
Astrocyte	CSPG5	1.67279	0.00463872
Astrocyte	COL6A1	1.32153	0.00464528
Astrocyte	ITIH4	2.76338	0.00466148
Astrocyte	COL21A1	2.92377	0.00466499
Astrocyte	SPOCK2	1.89483	0.00492319
Astrocyte	COL8A1	2.81684	0.00498415
Astrocyte	LGI1	2.47256	0.00525795
Astrocyte	LAMB2	1.71074	0.00571465
Astrocyte	SSPO	2.57454	0.00584984
Astrocyte	LAMA5	2.05238	0.0059248
Astrocyte	COL4A4	4.04422	0.0060062
Astrocyte	OGFOD1	1.43206	0.00620038
Astrocyte	LGALS3	1.73144	0.006915
Astrocyte	PLXDC1	2.34833	0.00746997
Astrocyte	LAMC1	1.85283	0.00772055
Astrocyte	SEMA6D	1.82082	0.00833771
Astrocyte	FGF9	1.87252	0.00836651
Astrocyte	MMP28	2.18387	0.00862057
Astrocyte	EMCN	3.22939	0.00873775
Astrocyte	GLDN	3.77721	0.00875995
Astrocyte	CBLN2	2.35115	0.0102019
Astrocyte	GDF9	1.91637	0.0118226
Astrocyte	COL26A1	2.37084	0.0118228
Astrocyte	FGF14	2.58981	0.0122782
Astrocyte	PRSS12	2.09565	0.0124918
Astrocyte	LAMA1	2.24503	0.0128411
Astrocyte	RSPO2	2.86968	0.0133151
Astrocyte	WNT10B	4.05912	0.0133151
Astrocyte	COL4A1	1.78201	0.0136686
Astrocyte	NRG4	2.40081	0.0137154
Astrocyte	WNT3	1.93741	0.0143881
Astrocyte	MATN3	3.12824	0.0159197
Astrocyte	IL34	2.35647	0.0162697
Astrocyte	TNC	2.04527	0.0162815
Astrocyte	C1QL4	4.27778	0.0166762
Astrocyte	COL28A1	2.54125	0.0169753
Astrocyte	CXCL6	3.18246	0.0170123
Astrocyte	FREM1	2.36147	0.0178797
Astrocyte	INHA	2.1967	0.0185125
Astrocyte	BCAN	1.31592	0.019136
Astrocyte	COL7A1	1.92612	0.0195382
Astrocyte	MUC20	2.42798	0.0195495
Astrocyte	WNT9A	3.23645	0.0197843
Astrocyte	FGFBP3	1.25526	0.0204012
Astrocyte	FBLN2	2.28277	0.0220069
Astrocyte	C1QTNF1	2.39118	0.0221048
Astrocyte	NID1	2.04045	0.0254493
Astrocyte	S100A16	1.84553	0.0258109
Astrocyte	SLIT3	3.28885	0.0261379
Astrocyte	MST1	1.59354	0.0263419
Astrocyte	SPARC	1.10893	0.0269498
Astrocyte	DCN	2.04277	0.0270814
Astrocyte	VWC2L	3.23153	0.0271353
Astrocyte	TGM1	2.65098	0.0289102
Astrocyte	VWA5B2	3.2524	0.0298237
Astrocyte	NRG2	2.41105	0.0307923
Astrocyte	ADAMTS19	3.13347	0.0328818
Astrocyte	ADAM15	1.21303	0.0333074
Astrocyte	IL11	2.40444	0.0348741
Astrocyte	CCL2	2.07056	0.0357333
Astrocyte	CXCL8	1.95951	0.036165
Astrocyte	ADAM19	1.9191	0.0367781
Astrocyte	ELN	1.34344	0.0374396
Astrocyte	SEMA6B	1.72509	0.0382361
Astrocyte	PODNL1	1.95646	0.0386892
Astrocyte	MUC4	2.5442	0.0392452
Astrocyte	EDA	2.3174	0.0395912
Astrocyte	TLL2	2.22409	0.0400014
Astrocyte	COL18A1	1.93418	0.0401212
Astrocyte	COL27A1	1.829	0.0404457
Astrocyte	GPC3	1.60138	0.0410182
Astrocyte	CTSH	1.87246	0.0417619
Astrocyte	TNFSF4	2.5906	0.0422676
Astrocyte	SHH	4.22729	0.0429894
Astrocyte	MST1L	4.33655	0.0434031
Astrocyte	HAPLN3	1.66359	0.0434276
Astrocyte	SULF1	1.8706	0.0442749
Astrocyte	WNT7B	1.9531	0.0454217
Astrocyte	LGALS4	2.21303	0.0456307
Astrocyte	S100A10	1.46346	0.046705
Astrocyte	EGLN3	1.13097	0.047039
Astrocyte	PGF	1.48169	0.047995
Astrocyte	S100A2	2.27143	0.0480913
Astrocyte	CXCL5	2.7398	0.0492421
Astrocyte	INHBB	1.34648	0.0497699
Astrocyte	FGF5	2.09275	0.051433
Astrocyte	IL16	2.32047	0.0523609
Astrocyte	WNT4	2.42589	0.0527191
Astrocyte	GPC1	0.998352	0.054158
Astrocyte	LAMA2	2.09463	0.054586
Astrocyte	SVEP1	2.28077	0.056028
Astrocyte	HYAL2	1.03307	0.0562662
Astrocyte	VWA5B1	3.56457	0.0571346
Astrocyte	TNFSF12	1.48894	0.0575657
Astrocyte	PCSK5	1.61014	0.0603341
Astrocyte	CLEC2L	2.90545	0.0605232
Astrocyte	CPAMD8	2.18239	0.060746
Astrocyte	ANXA5	0.748421	0.0614979
Astrocyte	AGT	2.43098	0.0617742
Astrocyte	SEMA4G	1.41728	0.0629899
Astrocyte	TLL1	3.41724	0.063811
Astrocyte	PDGFB	2.75701	0.0641431
Astrocyte	VWA3A	2.5649	0.0647384
Astrocyte	COMP	2.51461	0.0649743
Astrocyte	CTSA	0.864774	0.0661407
Astrocyte	LOXL4	2.13945	0.0665626
Astrocyte	CCL28	1.62713	0.0665676
Astrocyte	BMP1	1.25402	0.0673963
Astrocyte	RSPO4	4.27727	0.06905
Astrocyte	LGALS9	1.78317	0.0697224
Astrocyte	FGF22	1.80378	0.0751839
Astrocyte	IGF1	1.88388	0.0757119
Astrocyte	PLXNA3	1.41099	0.076023
Astrocyte	TNFSF9	2.80738	0.0771592
Astrocyte	VWA3B	1.88153	0.0782608
Astrocyte	MUC1	1.80556	0.0791998
Astrocyte	NDNF	2.68239	0.0800504
Astrocyte	WNT11	2.39502	0.08431
Astrocyte	LGI3	3.55584	0.0846878
Astrocyte	LAMA3	2.32779	0.0847474
Astrocyte	SERPINF2	3.46064	0.0883034
Astrocyte	COL9A2	1.0079	0.0901279
Astrocyte	MEP1B	2.80287	0.0907688
Astrocyte	NGF	3.58539	0.0910484
Astrocyte	IL23A	2.62668	0.0910484
Astrocyte	LTBP1	1.26163	0.09264
Astrocyte	NTF3	1.66763	0.0935819
Astrocyte	HAPLN2	1.9461	0.0935819
Astrocyte	BMP7	1.05657	0.0943624
Astrocyte	SEMA5B	1.34057	0.0948357
Astrocyte	SERPINE2	0.938194	0.0950031
Astrocyte	ADAMTSL1	2.36696	0.0957132
Astrocyte	MXRA5	2.74262	0.0959802
Astrocyte	CRELD1	1.01287	0.0962582
Astrocyte	CXCL14	1.80876	0.0966165
Astrocyte	NTN5	2.69917	0.0984817
Astrocyte	CTSF	0.857047	0.0997507
Astrocyte	HPX	2.28415	0.100388
Astrocyte	TIMP4	1.77932	0.101228
Astrocyte	AMH	1.64028	0.101392
Astrocyte	LEFTY1	2.06521	0.101814
Astrocyte	FGF18	1.74097	0.106863
Astrocyte	PAMR1	2.42571	0.107168
Astrocyte	GDF10	2.42105	0.107447
Astrocyte	EMILIN1	1.60766	0.109412
Astrocyte	EMID1	1.43534	0.110901
Astrocyte	BMP6	1.99931	0.111124
Astrocyte	COL15A1	2.57727	0.111707
Astrocyte	COLEC12	1.58069	0.111755
Astrocyte	IL17D	1.43934	0.116245
Astrocyte	SEMA4B	1.17942	0.117821
Astrocyte	MMRN2	1.79177	0.118088
Astrocyte	CCBE1	1.74999	0.118328
Astrocyte	PLXNB1	0.930849	0.118896
Astrocyte	FBN1	1.6871	0.121194
Astrocyte	VWDE	3.02662	0.121633
Astrocyte	TGFB2	1.4188	0.122569
Astrocyte	BTC	1.83623	0.128965
Astrocyte	CRISPLD2	1.39681	0.130129
Astrocyte	LAMC3	2.57626	0.130663
Astrocyte	THSD4	1.63839	0.13133
Astrocyte	TIMP2	0.946669	0.133043
Astrocyte	COL24A1	2.61438	0.134374
Astrocyte	PIK3IP1	0.937629	0.13491
Astrocyte	C1QTNF6	1.14011	0.135347
Astrocyte	VTN	1.80217	0.136885
Astrocyte	MMP15	0.96654	0.139622
Astrocyte	PLXNA1	0.963342	0.139799
Astrocyte	COLEC11	1.86686	0.1402
Astrocyte	CTSB	0.737414	0.141591
Astrocyte	INHBC	2.97525	0.141682
Astrocyte	LOXL3	1.12913	0.142842
Astrocyte	ADAM23	1.46867	0.142842
Astrocyte	CFC1	3.64602	0.144543
Astrocyte	OVGP1	2.01404	0.145167
Astrocyte	NRTN	1.68405	0.149149
Astrocyte	OTOG	2.54876	0.149736
Astrocyte	HGFAC	1.55517	0.150767
Astrocyte	CBLN1	1.28798	0.151283
Astrocyte	SMOC2	2.61676	0.151785
Astrocyte	LTBP3	0.896832	0.152756
Astrocyte	ADAM10	1.06274	0.155326
Astrocyte	CTSS	1.69844	0.155368
Astrocyte	IL15	2.23282	0.155669
Astrocyte	CTSZ	1.32885	0.156487
Astrocyte	CBLN3	1.67642	0.159381
Astrocyte	ANGPTL4	1.35826	0.161061
Astrocyte	MASP2	2.48196	0.163368
Astrocyte	SDC3	1.02301	0.165836
Astrocyte	TGM2	2.00277	0.165836
Astrocyte	ARTN	2.06742	0.167476
Astrocyte	MMP23B	1.92495	0.168033
Astrocyte	CRELD2	0.748756	0.168827
Astrocyte	ADAMTS13	1.4826	0.168843
Astrocyte	ELFN1	1.21365	0.169769
Astrocyte	SPON2	1.3429	0.170277
Astrocyte	PRELP	1.66455	0.172
Astrocyte	HPSE2	3.80801	0.172332
Astrocyte	COL17A1	2.64351	0.172768
Astrocyte	FBLN5	1.55195	0.174527
Astrocyte	SEMA6C	1.04676	0.174608
Astrocyte	TECTA	1.75012	0.175181
Astrocyte	SLIT1	1.28881	0.176098
Astrocyte	SNED1	2.1185	0.176138
Astrocyte	MEGF6	1.43493	0.177752
Astrocyte	ADAMTS4	1.51136	0.177752
Astrocyte	LGI2	1.59116	0.179297
Astrocyte	ANXA9	2.26423	0.179807
Astrocyte	ADAM9	0.847023	0.182911
Astrocyte	C17orf58	0.644966	0.185162
Astrocyte	CTF1	1.3298	0.186774
Astrocyte	FGF10	3.07474	0.190451
Astrocyte	CRHBP	2.51973	0.191354
Astrocyte	MUC6	2.71693	0.192229
Astrocyte	CLEC18A	1.39044	0.192449
Astrocyte	EGFL6	2.2613	0.193252
Astrocyte	COL14A1	2.69494	0.195108
Astrocyte	IGFBP4	1.03432	0.195356
Astrocyte	P4HA2	1.19389	0.195631
Astrocyte	ADAMTS15	2.29977	0.197688
Astrocyte	ADAM21	2.92695	0.200495
Astrocyte	GDNF	2.37959	0.201008
Astrocyte	SERPINH1	0.826503	0.201333
Astrocyte	SFRP4	1.52341	0.202715
Astrocyte	CTSD	0.599526	0.204214
Astrocyte	IGFBP2	0.808295	0.20486
Astrocyte	CXCL1	2.81728	0.206039
Astrocyte	COLEC10	3.44731	0.212185
Astrocyte	BGLAP	1.63307	0.215638
Astrocyte	RELN	1.48559	0.215742
Astrocyte	CLEC4A	1.274	0.216066
Astrocyte	PDGFC	1.14723	0.216676
Astrocyte	CLEC19A	2.43052	0.217655
Astrocyte	SEMA5A	1.07015	0.2206
Astrocyte	LIF	2.26469	0.220846
Astrocyte	CRIM1	1.16491	0.221672
Astrocyte	FN1	0.775024	0.221962
Astrocyte	COL4A2	0.982598	0.222481
Astrocyte	PLOD2	0.814528	0.224561
Astrocyte	CLEC18B	1.33833	0.225327
Astrocyte	IMPG1	2.52536	0.225856
Astrocyte	CLEC5A	2.23907	0.22638
Astrocyte	LAMC2	1.50791	0.227319
Astrocyte	ADAM29	2.76604	0.227371
Astrocyte	FGL2	1.70915	0.227886
Astrocyte	SEMA7A	1.11819	0.229534
Astrocyte	ITIH2	2.64531	0.229534
Astrocyte	AEBP1	0.913175	0.230417
Astrocyte	FGF1	1.46879	0.231649
Astrocyte	BRINP3	1.04123	0.233298
Astrocyte	EGF	2.02366	0.233482
Astrocyte	CHRDL2	1.97976	0.234923
Astrocyte	NODAL	1.67182	0.237296
Astrocyte	COL19A1	1.96662	0.238765
Astrocyte	CRLF3	1.04236	0.242674
Astrocyte	ITIH5	1.19759	0.243566
Astrocyte	CCL25	2.15249	0.24759
Astrocyte	PSPN	1.19916	0.252839
Astrocyte	COL22A1	1.28224	0.252842
Astrocyte	LAMB3	1.28522	0.256807
Astrocyte	OMD	2.15388	0.25882
Astrocyte	LGALS8	0.638438	0.259863
Astrocyte	CTSO	0.934015	0.264664
Astrocyte	ANGPT1	1.23145	0.264664
Astrocyte	ANGPT2	1.15206	0.26565
Astrocyte	VWA9	1.09567	0.26565
Astrocyte	ADAMTS16	1.98139	0.26565
Astrocyte	CLEC2D	1.00724	0.265696
Astrocyte	PLOD3	0.720445	0.265719
Astrocyte	ECM1	1.23781	0.266177
Astrocyte	HRNR	2.95521	0.26726
Astrocyte	HTRA3	2.51005	0.268239
Astrocyte	CLCF1	1.53162	0.269428
Astrocyte	VEGFC	1.20289	0.270121
Astrocyte	SFTA2	1.7199	0.272257
Astrocyte	MMP11	0.878429	0.274165
Astrocyte	PODN	1.49297	0.274635
Astrocyte	PLG	2.05041	0.275964
Astrocyte	WNT9B	2.90552	0.276547
Astrocyte	S100A9	1.84893	0.277615
Astrocyte	MMP19	1.66117	0.280396
Astrocyte	EGFL8	1.55324	0.280857
Astrocyte	CLEC2B	1.1447	0.281164
Astrocyte	VEGFB	0.705092	0.281205
Astrocyte	IL1B	1.29493	0.282805
Astrocyte	SFTPB	1.54655	0.282885
Astrocyte	IGFBP5	0.843909	0.285292
Astrocyte	C1QTNF3	1.00193	0.287716
Astrocyte	LPA	4.12614	0.289159
Astrocyte	F7	2.40654	0.29057
Astrocyte	ADAMTS14	2.0202	0.290908
Astrocyte	NTNG2	1.18378	0.291574
Astrocyte	COL13A1	1.22614	0.293492
Astrocyte	COL1A2	0.947401	0.294129
Astrocyte	SCUBE3	1.08271	0.295476
Astrocyte	ANGPTL7	2.61257	0.2962
Astrocyte	F10	2.22493	0.297077
Astrocyte	VWA1	0.902863	0.299807
Astrocyte	NTNG1	1.06399	0.301015
Astrocyte	ADAMTS9	1.00717	0.301391
Astrocyte	COL4A6	1.05579	0.304461
Astrocyte	ADAM17	0.678802	0.306385
Astrocyte	COL6A2	0.933325	0.306887
Astrocyte	SCUBE2	1.00797	0.306946
Astrocyte	CSF1	0.975091	0.307153
Astrocyte	COL6A6	1.79475	0.313656
Astrocyte	ANXA13	2.3374	0.314069
Astrocyte	ADAMTS12	1.00139	0.316532
Astrocyte	ANGPTL6	2.77268	0.318841
Astrocyte	MUC19	2.68158	0.320557
Astrocyte	TGFB1	1.29283	0.321076
Astrocyte	SERPINF1	1.151	0.321655
Astrocyte	SERPINI1	0.838713	0.321717
Astrocyte	CCL27	0.971833	0.321717
Astrocyte	SERPINE3	1.91036	0.322632
Astrocyte	COL4A3	2.43923	0.325717
Astrocyte	CDCP2	3.18314	0.326888
Astrocyte	PRSS3	2.27913	0.327427
Astrocyte	SERPINA3	3.6282	0.333003
Astrocyte	ADAMTS20	2.9095	0.334024
Astrocyte	PAPPA2	0.964182	0.337017
Astrocyte	EBI3	2.32795	0.337576
Astrocyte	C1QTNF2	1.04461	0.337863
Astrocyte	C1QL2	1.282	0.338165
Astrocyte	TNXB	1.57068	0.338618
Astrocyte	A2ML1	1.08231	0.341556
Astrocyte	HAPLN4	1.11636	0.342201
Astrocyte	P4HA1	0.657246	0.343115
Astrocyte	CCL19	3.51102	0.343115
Astrocyte	TPO	3.07206	0.343525
Astrocyte	LAMA4	0.772056	0.343591
Astrocyte	PDGFA	0.885176	0.346896
Astrocyte	MMP21	1.56511	0.347819
Astrocyte	GDF5	1.67564	0.348746
Astrocyte	P4HTM	0.564494	0.349128
Astrocyte	ANGPTL1	0.7977	0.350313
Astrocyte	WFIKKN1	1.05407	0.350313
Astrocyte	C1QC	1.10423	0.350936
Astrocyte	RSPO1	2.09469	0.351203
Astrocyte	EGLN1	0.678122	0.351876
Astrocyte	LGALS1	0.691697	0.352175
Astrocyte	CHRDL1	0.680143	0.35668
Astrocyte	IL7	1.23838	0.357296
Astrocyte	CRISPLD1	0.549866	0.357375
Astrocyte	FAM20A	1.25224	0.3595
Astrocyte	FNDC1	1.32139	0.36116
Astrocyte	MSTN	1.34473	0.362411
Astrocyte	WNT8B	2.16891	0.362626
Astrocyte	NGLY1	0.51017	0.362907
Astrocyte	FAM20C	0.758309	0.363477
Astrocyte	INHBE	1.86008	0.363493
Astrocyte	SERPINI2	1.71649	0.366339
Astrocyte	HGF	1.0211	0.369997
Astrocyte	S100A8	2.10709	0.369997
Astrocyte	CLEC14A	1.09285	0.370474
Astrocyte	COL9A3	0.64613	0.371359
Astrocyte	FSTL3	0.662926	0.373053
Astrocyte	HYAL1	1.22707	0.374093
Astrocyte	BMP3	1.28479	0.37762
Astrocyte	WNT5A	0.841342	0.379468
Astrocyte	ADAMTS8	1.05141	0.380045
Astrocyte	LTBP2	1.3275	0.380461
Astrocyte	ADAMTSL2	0.952033	0.38319
Astrocyte	CLEC7A	1.12272	0.383218
Astrocyte	MMRN1	1.35374	0.384171
Astrocyte	PLXNC1	0.847355	0.388191
Astrocyte	IL5	2.5484	0.393154
Astrocyte	PXDNL	2.13675	0.394116
Astrocyte	LEP	2.16395	0.394116
Astrocyte	MEGF8	0.583043	0.398064
Astrocyte	SCUBE1	0.96967	0.399488
Astrocyte	NELL2	0.585747	0.400581
Astrocyte	ADAMTS1	0.752429	0.400581
Astrocyte	ADAMTS17	1.16837	0.401314
Astrocyte	SERPINA1	1.87625	0.402561
Astrocyte	PRG2	3.90849	0.402941
Astrocyte	CD209	1.8192	0.403141
Astrocyte	CCL3	0.702733	0.405713
Astrocyte	PCSK6	1.00232	0.406869
Astrocyte	TNFSF13B	1.23746	0.409936
Astrocyte	FGF11	0.664571	0.409969
Astrocyte	WNT3A	2.71283	0.410937
Astrocyte	ANXA10	3.11401	0.411129
Astrocyte	LTBP4	0.695772	0.413884
Astrocyte	MMP25	1.18598	0.414452
Astrocyte	MMP17	0.812792	0.418617
Astrocyte	IL18	1.25145	0.419714
Astrocyte	COL5A2	0.83513	0.41978
Astrocyte	MEGF11	0.83131	0.419902
Astrocyte	SERPINE1	2.49837	0.420269
Astrocyte	ADAMTS10	0.744064	0.420282
Astrocyte	VEGFA	0.598705	0.420721
Astrocyte	OGN	1.31133	0.421444
Astrocyte	VWF	1.06132	0.421669
Astrocyte	C1QL3	1.35501	0.422415
Astrocyte	ANXA11	0.6352	0.422782
Astrocyte	COL1A1	0.960558	0.423706
Astrocyte	MMP14	0.729634	0.424369
Astrocyte	WNT5B	0.798034	0.425479
Astrocyte	ADAMTSL4	1.19696	0.426332
Astrocyte	COLQ	1.062	0.428775
Astrocyte	PLAU	0.988464	0.428775
Astrocyte	VWA2	1.76089	0.430683
Astrocyte	COL16A1	0.683291	0.432089
Astrocyte	IL1A	2.04784	0.434379
Astrocyte	INSL6	1.95433	0.436331
Astrocyte	SERPIND1	2.35147	0.438313
Astrocyte	PLXDC2	0.920495	0.438559
Astrocyte	MATN2	0.853755	0.43901
Astrocyte	LOXL2	0.738988	0.439069
Astrocyte	BMPER	1.07032	0.440007
Astrocyte	PAPLN	0.914277	0.440012
Astrocyte	A2M	0.846742	0.444411
Astrocyte	GDF15	1.02032	0.444875
Astrocyte	GREM1	1.006	0.445627
Astrocyte	ADAM8	0.938378	0.446801
Astrocyte	SFTA3	1.44128	0.446801
Astrocyte	SRPX2	1.72935	0.4478
Astrocyte	EMILIN3	0.946585	0.448326
Astrocyte	F13A1	1.74134	0.451685
Astrocyte	KCP	0.86964	0.452649
Astrocyte	PZP	1.18754	0.455388
Astrocyte	GAS6	0.568152	0.457538
Astrocyte	THBS3	0.61354	0.45764
Astrocyte	BMP4	0.964195	0.45856
Astrocyte	TNN	2.33733	0.459535
Astrocyte	FREM3	1.77046	0.459836
Astrocyte	SLPI	1.11515	0.460881
Astrocyte	ADAM28	1.12673	0.462737
Astrocyte	THBS4	0.706885	0.463934
Astrocyte	THBS2	0.713122	0.464882
Astrocyte	HTRA4	2.04926	0.466404
Astrocyte	HSPG2	0.871788	0.468258
Astrocyte	VWC2	1.0949	0.473156
Astrocyte	ADAM18	2.31936	0.47445
Astrocyte	S100G	2.15165	0.477111
Astrocyte	MUC13	2.86548	0.477319
Astrocyte	TCHH	0.935066	0.477615
Astrocyte	MDK	0.245277	0.477615
Astrocyte	COL5A3	0.806566	0.485336
Astrocyte	FLT3LG	0.657038	0.485643
Astrocyte	ADAM32	0.957905	0.486951
Astrocyte	ST14	2.6624	0.488886
Astrocyte	FCN1	2.46287	0.49144
Astrocyte	PLXNB3	1.10445	0.492347
Astrocyte	IL1RN	2.69102	0.492477
Astrocyte	GPC4	0.600771	0.494325
Astrocyte	VCAN	0.414827	0.498106
Astrocyte	SEMA3F	0.827278	0.498217
Astrocyte	ISM2	2.07547	0.499571
Astrocyte	SFRP2	0.440144	0.500235
Astrocyte	ECM2	0.928668	0.502505
Astrocyte	SERPINB1	0.514616	0.503127
Astrocyte	KY	1.16444	0.505198
Astrocyte	S100A1	0.821976	0.518174
Astrocyte	HMSD	0.493283	0.519704
Astrocyte	MGP	0.942963	0.520624
Astrocyte	FST	0.46878	0.522428
Astrocyte	CSH1	1.84246	0.524613
Astrocyte	PLXNA2	0.479962	0.524651
Astrocyte	CD109	0.696599	0.528813
Astrocyte	P4HA3	0.804303	0.529858
Astrocyte	COL6A3	0.84531	0.535296
Astrocyte	CSTA	2.16431	0.535296
Astrocyte	FGF13	0.459212	0.536453
Astrocyte	COL3A1	0.908141	0.539322
Astrocyte	AMBN	1.29806	0.540109
Astrocyte	GDF6	0.831093	0.540411
Astrocyte	PLOD1	0.435767	0.540968
Astrocyte	TGFA	0.836869	0.542458
Astrocyte	F12	0.553367	0.545961
Astrocyte	COL10A1	1.5371	0.548649
Astrocyte	NOV	0.689975	0.550052
Astrocyte	NTN4	0.531704	0.550577
Astrocyte	TSKU	0.383205	0.554195
Astrocyte	EGFL7	0.40768	0.559842
Astrocyte	SLIT2	0.539669	0.568075
Astrocyte	VIT	1.32262	0.574728
Astrocyte	ISM1	1.45975	0.583571
Astrocyte	FRZB	0.460613	0.586396
Astrocyte	BMP2	0.584473	0.58861
Astrocyte	FGF19	0.950317	0.59962
Astrocyte	PLXNB2	0.303384	0.601314
Astrocyte	TNFSF10	0.710306	0.607591
Astrocyte	MFAP3	0.412703	0.615468
Astrocyte	CCL3L3	0.801017	0.615468
Astrocyte	MFAP5	0.878813	0.616233
Astrocyte	OGFOD2	0.285195	0.617081
Astrocyte	SEMA3D	0.707027	0.625073
Astrocyte	PAPPA	0.537841	0.62786
Astrocyte	ZP3	0.557075	0.629911
Astrocyte	TGFBI	0.604344	0.630205
Astrocyte	ADAMTS7	0.391718	0.630218
Astrocyte	FAM20B	0.375234	0.639709
Astrocyte	CELA2B	1.44379	0.639942
Astrocyte	FGF2	0.378707	0.642646
Astrocyte	SRGN	0.539852	0.644474
Astrocyte	PLXND1	0.376784	0.648822
Astrocyte	GH1	2.12963	0.659352
Astrocyte	CSTB	0.235734	0.661057
Astrocyte	MEGF10	0.318464	0.661426
Astrocyte	LAMB4	1.03872	0.66219
Astrocyte	EGLN2	0.42615	0.663373
Astrocyte	SEMA4C	0.268376	0.670834
Astrocyte	LOXL1	0.350126	0.67386
Astrocyte	LMAN1	0.168847	0.674335
Astrocyte	IGFBP6	0.458594	0.675625
Astrocyte	COL12A1	0.423449	0.685591
Astrocyte	SERPING1	0.260281	0.687952
Astrocyte	NELL1	0.427651	0.688199
Astrocyte	IGSF10	0.437645	0.69096
Astrocyte	TIMP1	0.230692	0.692323
Astrocyte	SERPINB8	0.314939	0.69249
Astrocyte	TGFB3	0.322656	0.696244
Astrocyte	SFRP1	0.288191	0.711223
Astrocyte	ADAMTS5	0.354435	0.711989
Astrocyte	PCOLCE2	0.37249	0.716578
Astrocyte	RSPO3	0.328284	0.718982
Astrocyte	ADAMTSL3	0.454085	0.719944
Astrocyte	C1QL1	0.360248	0.719944
Astrocyte	LAMB1	0.30204	0.722631
Astrocyte	CXCL13	1.06598	0.724439
Astrocyte	S100P	0.701444	0.724467
Astrocyte	VWCE	0.267244	0.724507
Astrocyte	S100A11	0.300571	0.727014
Astrocyte	SBSPON	0.345253	0.731198
Astrocyte	MMP24	0.451368	0.734548
Astrocyte	SRPX	0.31635	0.740549
Astrocyte	GDF11	0.231	0.7569
Astrocyte	WNT2B	0.298094	0.772004
Astrocyte	SDC1	0.246205	0.777165
Astrocyte	ACAN	0.500807	0.780019
Astrocyte	SEMA3B	0.253687	0.782139
Astrocyte	FBLN7	0.272529	0.784315
Astrocyte	MFAP1	0.094802	0.78782
Astrocyte	WNT16	0.373104	0.798205
Astrocyte	ASPN	0.34193	0.80702
Astrocyte	MEGF9	0.170377	0.810749
Astrocyte	EFEMP1	0.362768	0.814859
Astrocyte	C1QTNF4	0.115121	0.828191
Astrocyte	FGF17	0.268925	0.829405
Astrocyte	CHADL	0.194472	0.830468
Astrocyte	SDC4	0.187221	0.831671
Astrocyte	ZFP91	0.151172	0.835406
Astrocyte	ANXA4	0.182962	0.840224
Astrocyte	EDIL3	0.203446	0.84071
Astrocyte	S100A4	0.204102	0.853323
Astrocyte	COL4A5	0.135553	0.854887
Astrocyte	SERPINB9	0.194655	0.859942
Astrocyte	CHAD	0.31382	0.8627
Astrocyte	HCFC2	0.112682	0.869731
Astrocyte	PLXNA4	0.147948	0.879331
Astrocyte	ANXA2	0.10019	0.879331
Astrocyte	FSTL1	0.113218	0.885303
Astrocyte	PXDN	0.0989828	0.890179
Astrocyte	HAPLN1	0.137667	0.892842
Astrocyte	PRG4	0.215802	0.899011
Astrocyte	COL2A1	0.164931	0.914219
Astrocyte	NTN1	0.111421	0.918254
Astrocyte	ABI3BP	0.136703	0.918396
Astrocyte	HYAL3	0.0642383	0.933887
Astrocyte	ADAM12	0.088517	0.936489
Astrocyte	CLEC11A	0.0293268	0.950942
Astrocyte	ADAM33	0.0759354	0.952334
Astrocyte	PRL	0.13012	0.955274
Astrocyte	CCL4L2	0.051007	0.9637
Astrocyte	CX3CL1	0.0271221	0.975048
Astrocyte	EYS	0.0474465	0.976298
Astrocyte	C1QTNF7	0.0424467	0.98104
OPC	COL20A1	6.36072	3.55e-22
OPC	CSPG4	4.68348	9.07e-21
OPC	MMP2	2.96787	3.44e-11
OPC	TNR	4.69982	4.17e-10
OPC	SULF2	2.86991	3.27e-09
OPC	CTHRC1	2.73444	1.18e-06
OPC	ANGPTL2	2.31325	8.22e-06
OPC	PLAT	1.97098	8.64e-06
OPC	BMP8B	3.60295	9.74e-06
OPC	SMOC1	2.84468	1.28e-05
OPC	S100B	2.53585	1.54e-05
OPC	NID2	3.15368	3.63e-05
OPC	COL9A1	1.76193	0.000352772
OPC	CTSK	2.30248	0.00093162
OPC	ELFN2	2.22899	0.00150491
OPC	MEGF11	2.58877	0.0015643
OPC	ACAN	3.54641	0.00372673
OPC	BMP2	2.26373	0.00547734
OPC	CHADL	1.79322	0.00969552
OPC	BRINP2	1.82794	0.0135138
OPC	CHAD	3.0542	0.0293774
OPC	TGFA	2.29762	0.0347294
OPC	EMILIN2	1.54663	0.0373607
OPC	EYS	2.62797	0.0487467
OPC	PDGFA	1.44036	0.0655639
OPC	ADAM12	1.71182	0.0811617
OPC	CLEC2B	1.67765	0.0824611
OPC	COL9A3	1.05353	0.0937497
OPC	SEMA3D	2.13986	0.116403
OPC	SERPINB8	1.05103	0.141158
OPC	TNFAIP6	2.08646	0.146437
OPC	NTN1	1.49286	0.158229
OPC	FREM2	1.47409	0.253653
OPC	ADAMTS3	1.38901	0.260987
OPC	ELFN1	0.985418	0.261677
OPC	MMP17	1.11413	0.273498
OPC	ADAM33	1.40811	0.282921
OPC	MMP16	0.965465	0.299504
OPC	COL19A1	1.78212	0.345795
OPC	ITIH5	1.00335	0.363401
OPC	FGF14	1.03917	0.390677
OPC	PLXNB3	1.46128	0.422708
OPC	C1QL1	0.984054	0.436195
OPC	KY	1.53186	0.470153
OPC	DDX26B	1.32595	0.477589
OPC	COL3A1	1.19238	0.529171
OPC	LAMA4	0.597091	0.571642
OPC	SMOC2	1.20781	0.62748
OPC	SERPINF1	0.758746	0.628047
OPC	SDC3	0.494281	0.646816
OPC	SCUBE2	0.619109	0.658054
OPC	PLOD3	0.402286	0.659254
OPC	BMPER	0.865177	0.674551
OPC	GPC2	0.38333	0.682382
OPC	WNT2B	0.642826	0.694676
OPC	NELL2	0.402785	0.7077
OPC	CX3CL1	0.470931	0.708286
OPC	PIK3IP1	0.360248	0.71064
OPC	FBN3	0.606886	0.711851
OPC	VWC2	0.906705	0.712593
OPC	COL9A2	0.356738	0.712678
OPC	MATN4	0.517375	0.714473
OPC	GDF11	0.436297	0.721855
OPC	CTSC	0.347219	0.72358
OPC	SERPINE2	0.32689	0.730021
OPC	C1QTNF4	0.293764	0.743449
OPC	WNT5A	0.456439	0.766952
OPC	ADAM22	0.431878	0.799594
OPC	POMZP3	0.390502	0.805334
OPC	COLQ	0.598666	0.806009
OPC	SERPINB1	0.329198	0.810309
OPC	ADAMTSL3	0.584348	0.810633
OPC	ANGPT2	0.42416	0.822691
OPC	VWA1	0.348485	0.823037
OPC	PAPPA	0.459037	0.834015
OPC	CLEC11A	0.179122	0.84102
OPC	SEMA3B	0.350532	0.850536
OPC	IGFBP2	0.233965	0.852886
OPC	CTSV	0.296541	0.85439
OPC	LMAN1	0.145521	0.860322
OPC	EFEMP1	0.501169	0.870754
OPC	SEMA4D	0.287779	0.875665
OPC	FGF12	0.297962	0.878205
OPC	NRG2	0.395665	0.881688
OPC	SEMA3C	0.263459	0.887772
OPC	TIMP4	0.338304	0.897063
OPC	LGALS8	0.154363	0.899756
OPC	BMP6	0.368811	0.901028
OPC	VWA5A	0.195378	0.907584
OPC	COCH	0.187247	0.918261
OPC	NRG1	0.245868	0.918664
OPC	MATN2	0.271974	0.92073
OPC	CCL3L3	0.378021	0.931554
OPC	VEGFA	0.156987	0.938311
OPC	SLIT1	0.197024	0.940138
OPC	TIMP1	0.104809	0.956305
OPC	GPC3	0.131741	0.962362
OPC	CCL3	0.109835	0.968941
OPC	HAPLN4	0.143144	0.971055
OPC	EGLN2	0.122151	0.973158
OPC	BCAN	0.0734816	0.974851
OPC	THBS1	0.105734	0.975895
OPC	FAM20C	0.0817073	0.977835
OPC	EDIL3	0.0801485	0.983035
OPC	S100A1	0.107285	0.983035
OPC	BMP8A	0.124589	0.984365
OPC	PARM1	0.0584604	0.989539
OPC	FBLN7	0.0492406	0.992101
OPC	TLL1	0.0764582	0.994122
OPC	COL4A3	0.0851027	0.995298
OPC	ADAMTS7	0.023058	0.996263
OPC	HAPLN2	0.0294519	0.997085
OPC	FGF11	0.0120926	0.997298
OPC	THBS4	0.00638929	0.999476
OPC	IL7	0.00689229	0.999816
