# Supplementary material for: Deciphering cell-type-and temporally specific matrisome expression signatures in human cortical development and neurodevelopmental disorders via scRNA-seq meta-analysis
Source: Nat Commun. 2025 Nov 11;16:9907. doi: 10.1038/s41467-025-64381-3 (PMC12606316; doi:10.1038/s41467-025-64381-3)
Supplement: Supplementary file 12 — Supplementary Data 10 [file 41467_2025_64381_MOESM12_ESM.xlsx]

## Sheet: in
Supplementary Data 10. A list of cell-type specific matrisome marker genes associated with NDDs.
A list of matrisome markers associated with NDD in each cell type. A value of 1 indicates association of the corresponding gene with an NDD phenotype, whereas 0 indicates no association. Differential expression was tested using DESeq2 (negative binomial GLM, two-sided Wald test) with Benjamini–Hochberg FDR correction. Effect sizes are reported as log₂ fold changes with 95% Wald confidence interva…
Cell Type	Gene	log2FoldChange	Adjusted p-value	ID	ASD	EP	ADHD	SCZ	BD	CP
vRG	SDC2	1.51316	0.000509371	0	1	0	0	0	0	0
vRG	GPC4	1.33015	0.0315674	0	1	0	0	0	0	0
oRG	ELN	1.78088	0.000560748	1	0	0	0	0	0	0
oRG	SDC2	1.50241	0.00103653	0	1	0	0	0	0	0
oRG	MEGF10	1.48879	0.0219302	0	1	0	0	0	0	0
tRG	A2ML1	2.68533	0.00440338	1	0	0	0	0	0	0
tRG	FBN1	2.29696	0.0116871	0	1	0	0	0	0	0
tRG	GPC4	2.08232	0.0129368	0	1	0	0	0	0	0
tRG	LAMA1	2.19993	0.0130313	1	1	1	0	0	0	1
tRG	LTBP1	2.39327	0.0133719	1	0	0	0	0	0	0
tRG	SDC2	1.5239	0.0211318	0	1	0	0	0	0	0
tRG	ADAM15	1.21789	0.0381887	0	0	0	0	1	0	0
tRG	FREM2	2.34205	0.0486241	1	0	0	0	0	0	0
tRG	MEGF10	1.74125	0.0495709	0	1	0	0	0	0	0
IPC	SMOC1	1.69406	0.00421443	1	0	0	0	0	0	0
Imm.GExN	PLXNA2	1.46225	0.00253023	1	0	0	0	0	0	0
Imm.GExN	PRSS12	1.49818	0.00979364	1	0	0	0	0	0	0
Imm.GExN	THBS1	1.43019	0.0121109	0	1	0	0	0	0	0
M.GExN	CCBE1	2.53195	2.59e-06	1	0	0	0	0	0	0
M.GExN	FGF12	1.60029	0.00210323	1	0	1	0	0	0	0
M.GExN	PLXNA1	1.05435	0.00423846	1	0	0	0	0	0	0
M.GExN	SPOCK1	1.21827	0.00795317	1	0	0	0	0	0	0
M.GExN	PRSS12	1.35272	0.0139022	1	0	0	0	0	0	0
GABA IN	ELFN1	3.35641	1.49e-16	1	0	1	0	0	0	0
GABA IN	SVEP1	2.38944	0.000224686	1	0	0	0	0	0	0
Astrocyte	NTNG1	3.87833	4.26e-07	0	1	0	0	0	0	0
Astrocyte	LGI4	2.80199	7.27e-06	1	0	0	0	0	0	0
Astrocyte	SPARCL1	3.90966	2.32e-05	0	1	0	0	0	0	0
Astrocyte	SEMA6A	1.80766	0.000112169	1	0	0	0	0	0	0
Astrocyte	MASP1	1.80053	0.000340692	1	0	0	0	0	0	0
Astrocyte	ADAM15	1.65849	0.00051799	0	0	0	0	1	0	0
Astrocyte	GPC3	2.57926	0.000606903	1	0	0	1	0	0	0
Astrocyte	FRAS1	3.21392	0.000653492	1	0	0	0	0	0	0
Astrocyte	SPOCK1	1.90454	0.000951289	1	0	0	0	0	0	0
Astrocyte	GPC5	4.18192	0.0014628	0	1	0	0	0	0	0
Astrocyte	FGF14	2.44958	0.00169048	1	1	0	0	0	0	0
Astrocyte	CRLF1	2.00405	0.00380143	1	0	1	0	0	0	0
Astrocyte	VWA3B	2.65732	0.0061051	1	0	0	0	0	0	0
Astrocyte	NTNG2	2.16387	0.00789252	0	1	0	0	0	0	0
Astrocyte	PLXNB1	1.19917	0.00821998	0	1	0	0	0	0	0
Astrocyte	HYAL2	1.09643	0.0098247	1	0	0	0	0	0	0
Astrocyte	LAMB2	2.04818	0.010082	1	0	0	0	1	0	0
Astrocyte	LAMA5	1.49457	0.0105298	1	0	0	0	0	0	0
Astrocyte	BDNF	2.54627	0.0120724	1	0	0	0	0	0	0
Astrocyte	MEGF10	1.94482	0.0126692	0	1	0	0	0	0	0
Astrocyte	PLOD3	1.1755	0.0143368	1	0	0	0	0	0	0
Astrocyte	SCUBE2	1.92694	0.0197298	0	1	0	0	0	0	0
Astrocyte	SEMA5A	1.85035	0.0275777	1	1	1	0	0	0	0
Astrocyte	MMP15	1.15729	0.0281634	0	1	0	0	0	0	0
Astrocyte	LAMA1	1.79596	0.0314221	1	1	1	0	0	0	1
Astrocyte	SPARC	1.4338	0.0322058	1	0	0	0	0	0	0
Astrocyte	LAMC1	1.43778	0.0401592	1	0	0	0	0	0	0
Astrocyte	BRINP3	1.72466	0.0432636	0	1	0	0	0	0	0
Astrocyte	COL27A1	1.81131	0.0449185	1	0	0	0	0	0	0
Astrocyte	ELN	1.41581	0.0468873	1	0	0	0	0	0	0
Astrocyte	CTSA	1.01498	0.0482262	1	0	0	0	0	0	0
OPC	TNR	3.90454	1.79e-08	1	0	0	0	0	0	0
OPC	NTN1	3.46154	2.32e-07	1	0	0	0	0	0	0
OPC	MEGF11	2.95249	5.87e-07	0	1	0	0	0	0	0
OPC	SMOC1	2.54508	1.76e-05	1	0	0	0	0	0	0
OPC	BMPER	3.5715	4.61e-05	1	0	0	0	0	0	0
OPC	BRINP3	2.47496	0.000436218	0	1	0	0	0	0	0
OPC	EYS	2.45842	0.00717043	0	1	0	0	1	0	0
OPC	BMP2	1.68713	0.00989696	1	0	0	0	0	0	0
OPC	PLOD3	1.05014	0.0130414	1	0	0	0	0	0	0
OPC	FGF12	1.49233	0.0214662	1	0	1	0	0	0	0
OPC	FREM2	2.18682	0.0232239	1	0	0	0	0	0	0
OPC	SCUBE2	1.66829	0.0282167	0	1	0	0	0	0	0
Microglia	SPP1	8.39611	4.1e-87	1	0	0	0	0	0	0
Microglia	CTSD	3.65022	2.64e-42	1	0	0	0	0	0	0
Microglia	ADAM28	7.59522	1.36e-37	1	0	0	0	0	0	0
Microglia	IGF1	4.57345	4.18e-14	0	1	0	0	0	0	0
Microglia	CTSA	1.64572	7.06e-06	1	0	0	0	0	0	0
Endothelial	COL4A1	7.35231	1.04e-71	1	0	1	0	0	0	1
Endothelial	COL4A2	5.47478	2.61e-37	1	0	0	0	0	0	0
Endothelial	AGRN	3.49848	6.83e-32	1	1	0	0	0	0	0
Endothelial	COL1A2	5.33601	1.45e-27	1	1	0	0	0	0	0
Endothelial	COL18A1	4.89364	1.36e-19	1	0	0	0	0	0	0
Endothelial	LAMC3	6.44775	2.11e-19	1	1	0	0	0	0	0
Endothelial	ADAM15	3.13803	4.72e-16	0	0	0	0	1	0	0
Endothelial	LAMB1	3.74201	5.93e-16	0	1	0	0	0	0	0
Endothelial	PCOLCE	3.14093	3.75e-14	0	1	0	0	0	0	0
Endothelial	SPARC	3.43046	6.92e-14	1	0	0	0	0	0	0
Endothelial	NID1	4.50228	5.78e-12	1	0	0	0	0	0	0
Endothelial	ADAMTS9	3.98172	1.17e-11	1	0	0	0	0	0	0
Endothelial	HSPG2	4.29074	1.2e-11	1	0	0	0	0	0	0
Endothelial	MGP	4.55423	2.53e-10	1	0	0	0	0	0	0
Endothelial	SERPINE1	6.45332	2.82e-10	0	1	0	0	0	0	0
Endothelial	ANXA1	4.00808	4.79e-09	0	1	0	0	0	0	0
Endothelial	COL3A1	5.51357	1.17e-08	1	0	0	0	0	0	0
Endothelial	IGFBP4	2.84377	1.31e-07	1	0	0	0	0	0	0
Endothelial	LAMC1	2.51905	1.37e-06	1	0	0	0	0	0	0
Endothelial	SEMA6B	2.26961	2.66e-06	1	0	1	0	0	0	0
Endothelial	HYAL2	1.50832	4.9e-06	1	0	0	0	0	0	0
Endothelial	PLXND1	2.75226	6.37e-06	1	0	0	0	0	0	0
Endothelial	COLEC11	3.44832	8.34e-06	1	0	0	0	0	0	0
Endothelial	P4HA2	2.06979	5.05e-05	1	1	0	0	0	0	0
Endothelial	LAMB2	2.57481	5.51e-05	1	0	0	0	1	0	0
Endothelial	ELN	1.96631	0.000465885	1	0	0	0	0	0	0
Endothelial	BMP2	1.92273	0.00280671	1	0	0	0	0	0	0
Endothelial	SEMA5A	2.06849	0.00317821	1	1	1	0	0	0	0
Endothelial	BMP4	2.23719	0.00773517	1	0	0	0	0	0	0
Endothelial	WFIKKN2	2.16667	0.00942806	0	0	0	0	1	0	0
Endothelial	MMP15	1.12564	0.0112276	0	1	0	0	0	0	0
Endothelial	ECM2	1.93468	0.0466064	0	1	0	0	0	0	0
