# Supplementary material for: Deciphering cell-type-and temporally specific matrisome expression signatures in human cortical development and neurodevelopmental disorders via scRNA-seq meta-analysis
Source: Nat Commun. 2025 Nov 11;16:9907. doi: 10.1038/s41467-025-64381-3 (PMC12606316; doi:10.1038/s41467-025-64381-3)
Supplement: Supplementary file 13 — Supplementary Data 11 [file 41467_2025_64381_MOESM13_ESM.xlsx]

## Sheet: in
Supplementary Data 11. Differentially expressed NDD-associated matrisome genes in each cell type.
Differentially expressed NDD-associated matrisome genes in each cell type. Differential expression was tested with DESeq2 (negative binomial GLM, two‑sided Wald test) with Benjamini–Hochberg FDR correction; effect size is log₂ fold change with 95% Wald confidence intervals; exact adjusted p values are reported; n = specified in Supplementary Fig. 1d.
Cell Type	Gene	log2FoldChange	Adjusted p-value
vRG	NRG3	-5.63693	6.28e-12
vRG	SPP1	-3.98688	2.26e-09
vRG	IGF1	-4.10933	1.3e-08
vRG	COL4A1	-3.55862	4.32e-08
vRG	PLXND1	-3.16737	5.79e-08
vRG	LAMB1	-2.79777	1.11e-07
vRG	ADAM28	-5.19078	3.21e-07
vRG	PRSS12	-2.39671	7.27e-06
vRG	TNR	-2.84279	1e-05
vRG	SPARCL1	-3.08895	1.52e-05
vRG	PLXNA2	-1.80345	6.3e-05
vRG	ELFN1	-2.1832	6.34e-05
vRG	LGI4	-2.11485	7.73e-05
vRG	CCBE1	-2.1934	0.000148019
vRG	CRLF1	-2.02129	0.000148343
vRG	AGRN	-1.44983	0.000168135
vRG	COL3A1	-3.7898	0.000385164
vRG	NTNG1	-2.17657	0.000401403
vRG	SDC2	1.51316	0.000509371
vRG	SPOCK1	-1.57925	0.00053917
vRG	COL4A2	-1.89675	0.0009609
vRG	FGF12	-1.68749	0.00112705
vRG	ADAMTSL1	-2.80174	0.0011401
vRG	CTSD	-1.10061	0.00236884
vRG	SVEP1	-2.15523	0.00307124
vRG	RELN	-1.79339	0.00313318
vRG	LAMC3	-3.69356	0.00314284
vRG	NID1	-2.08851	0.00634305
vRG	FRAS1	-2.20012	0.00759611
vRG	EYS	-2.11816	0.00992084
vRG	GPC6	-1.854	0.0100159
vRG	MGP	-2.18898	0.0131475
vRG	FGF14	-1.71473	0.0136902
vRG	SERPINE1	-3.17121	0.0143455
vRG	WFIKKN2	-1.87434	0.0191152
vRG	BMP2	-1.44603	0.020019
vRG	MEGF11	-1.33931	0.0235316
vRG	ADAM22	-1.18345	0.0287539
vRG	BMP4	-1.72841	0.029355
vRG	COLEC11	-2.06529	0.0296161
vRG	COL18A1	-1.58803	0.03024
vRG	GPC4	1.33015	0.0315674
vRG	BMPER	-1.74236	0.0338427
vRG	BDNF	-1.68733	0.0421738
vRG	SEMA6B	-1.01816	0.0424916
vRG	PLXNA4	-1.20418	0.0453476
vRG	THBS1	-1.14687	0.0494003
vRG	FBN3	-1.06441	0.0501252
vRG	BRINP3	-1.31083	0.0568488
vRG	IGFBP4	1.09956	0.0596212
vRG	MUC12	0.940834	0.0642281
vRG	MUC4	-1.66025	0.0800943
vRG	GPC5	-1.96178	0.0809574
vRG	FAM20C	-0.763648	0.0859255
vRG	PODN	-1.62739	0.0925811
vRG	TCHH	-1.3284	0.0983076
vRG	NTN1	-1.11204	0.125576
vRG	SEMA5A	-0.990952	0.131393
vRG	HCFC1	0.42727	0.143553
vRG	PCOLCE	-0.769102	0.147012
vRG	HYAL2	-0.503766	0.159355
vRG	PLXNA3	-0.648984	0.16098
vRG	ANXA1	-1.02959	0.215274
vRG	ELN	-0.745411	0.219759
vRG	SPARC	-0.71332	0.222183
vRG	LAMA5	-0.615448	0.230529
vRG	MATN4	-0.701633	0.2412
vRG	LEP	-1.46598	0.256265
vRG	COL1A2	-0.816251	0.26371
vRG	SMOC1	-0.734746	0.268985
vRG	P4HA2	-0.608934	0.298179
vRG	LGI3	-1.72458	0.308615
vRG	SCUBE3	-0.648269	0.310581
vRG	LAMA1	-0.686295	0.33787
vRG	MEGF10	0.675651	0.339806
vRG	FBN1	-0.735469	0.34864
vRG	HMCN2	-1.13122	0.38732
vRG	LTBP1	0.70484	0.404857
vRG	ADAMTS9	-0.612252	0.409239
vRG	TGM1	-0.739082	0.436152
vRG	MASP1	-0.384209	0.454672
vRG	PLOD3	-0.326156	0.465837
vRG	VWA3B	0.626707	0.496856
vRG	GDF11	-0.309536	0.51371
vRG	GPC3	-0.522903	0.517721
vRG	MMP15	-0.319251	0.519999
vRG	SCUBE2	-0.506503	0.533775
vRG	MEGF8	-0.276723	0.533841
vRG	FGF13	-0.367727	0.557917
vRG	MEGF9	-0.323923	0.5604
vRG	HSPG2	-0.52184	0.580397
vRG	LAMC1	-0.375907	0.582354
vRG	COL2A1	0.683772	0.595118
vRG	TECTA	-0.42934	0.602103
vRG	PXDN	-0.256352	0.631232
vRG	MUC3A	-0.689515	0.646949
vRG	CSTB	0.202132	0.654016
vRG	COL27A1	-0.357499	0.698805
vRG	NTNG2	0.331751	0.705152
vRG	P4HTM	-0.160845	0.705783
vRG	SEMA6A	-0.20265	0.706671
vRG	ECM2	-0.417364	0.724682
vRG	NGLY1	0.145701	0.732553
vRG	LAMB2	0.236866	0.789994
vRG	SEMA3E	-0.191254	0.796914
vRG	ADAM15	-0.130573	0.813729
vRG	CTSA	-0.106852	0.846142
vRG	PLXNB1	-0.0813808	0.873156
vRG	A2ML1	-0.0703139	0.947476
vRG	P4HA3	-0.0616674	0.95487
vRG	FBN2	0.0558635	0.957374
vRG	PLXNA1	-0.0206823	0.970949
vRG	FREM2	-0.028031	0.98372
oRG	NRG3	-5.40257	6.06e-10
oRG	IGF1	-4.70414	6.84e-10
oRG	SPP1	-4.08103	5.95e-09
oRG	PLXNA2	-2.05625	1.02e-05
oRG	SMOC1	-2.33447	4.67e-05
oRG	PRSS12	-2.15387	0.000147065
oRG	FGF14	-2.59505	0.000152465
oRG	ADAM28	-3.81636	0.000535197
oRG	ELN	1.78088	0.000560748
oRG	LAMB1	-1.92171	0.000772035
oRG	FBN1	-2.19466	0.000772035
oRG	SDC2	1.50241	0.00103653
oRG	TNR	-2.18897	0.00141954
oRG	COL4A1	-2.27931	0.00142409
oRG	ELFN1	-1.81888	0.00180718
oRG	LAMC3	-4.0259	0.0020782
oRG	RELN	-1.93172	0.00238824
oRG	COL4A2	-1.67651	0.00613279
oRG	FRAS1	-2.3264	0.00706555
oRG	GPC6	-2.029	0.00774525
oRG	EYS	-2.25964	0.0082182
oRG	PLXNA4	-1.47801	0.0128773
oRG	COL3A1	-2.88232	0.013597
oRG	NGLY1	0.775507	0.0161564
oRG	PCOLCE	-1.21052	0.0190476
oRG	FGF12	-1.32355	0.0194567
oRG	SERPINE1	-3.15312	0.0207314
oRG	MEGF10	1.48879	0.0219302
oRG	SVEP1	-1.80306	0.0223145
oRG	WFIKKN2	-1.86615	0.027713
oRG	BMP2	-1.44433	0.0281648
oRG	ADAM15	0.877639	0.0293427
oRG	SEMA6B	-1.12766	0.0306248
oRG	MASP1	0.964421	0.0308569
oRG	ANXA1	-1.65925	0.0378046
oRG	PLXND1	-1.35848	0.0390748
oRG	BMP4	-1.6734	0.0494285
oRG	NTNG2	1.31073	0.0631666
oRG	COL27A1	1.38836	0.0654769
oRG	BMPER	-1.62019	0.0674728
oRG	TGM1	-1.54361	0.0779874
oRG	MUC12	0.888712	0.104485
oRG	GPC4	1.0762	0.116707
oRG	HCFC1	0.444136	0.148653
oRG	CRLF1	-0.89816	0.161787
oRG	ADAM22	-0.846754	0.16675
oRG	MATN4	-0.835925	0.173347
oRG	BDNF	-1.27248	0.176132
oRG	MEGF9	-0.686947	0.176422
oRG	COL1A2	-0.988979	0.18035
oRG	MUC4	-1.35448	0.199578
oRG	CCBE1	-0.891937	0.200844
oRG	COL18A1	-1.06611	0.204413
oRG	MEGF11	-0.85442	0.208898
oRG	SEMA6A	0.572768	0.222594
oRG	CTSD	-0.537176	0.224663
oRG	FBN2	-0.971697	0.245588
oRG	CSTB	0.467314	0.253206
oRG	LTBP1	-0.880045	0.25344
oRG	ECM2	1.18548	0.254201
oRG	COLEC11	-1.26098	0.257625
oRG	MGP	-1.18422	0.257664
oRG	NTNG1	0.847136	0.263468
oRG	ADAMTS9	0.813196	0.267747
oRG	LAMA1	0.835062	0.277724
oRG	TCHH	-0.951217	0.278132
oRG	LAMA5	0.563652	0.301371
oRG	BRINP3	-0.78864	0.31537
oRG	VWA3B	0.942174	0.323189
oRG	THBS1	-0.62903	0.371206
oRG	LGI3	-1.63185	0.378707
oRG	AGRN	-0.448153	0.380683
oRG	SPARCL1	0.881295	0.384
oRG	COL2A1	1.07339	0.393021
oRG	SPOCK1	-0.498083	0.413037
oRG	SCUBE2	0.610548	0.460315
oRG	FREM2	0.764244	0.476376
oRG	LAMC1	-0.482779	0.491251
oRG	HSPG2	0.636552	0.508291
oRG	P4HA2	0.426958	0.508291
oRG	MEGF8	0.306237	0.510608
oRG	SCUBE3	-0.448665	0.542295
oRG	FGF13	-0.396758	0.549161
oRG	HMCN2	-0.878806	0.553022
oRG	PXDN	0.287674	0.611189
oRG	PLXNB1	0.240844	0.621462
oRG	LGI4	0.332616	0.668552
oRG	LAMB2	0.360329	0.693757
oRG	CTSA	0.183564	0.714933
oRG	FBN3	-0.277224	0.715464
oRG	PODN	-0.434403	0.745563
oRG	NID1	-0.373686	0.748064
oRG	SEMA3E	-0.243496	0.751517
oRG	P4HTM	0.131155	0.78617
oRG	GPC3	0.260676	0.792011
oRG	GDF11	-0.131493	0.82546
oRG	MUC3A	-0.409943	0.828242
oRG	A2ML1	0.222097	0.840738
oRG	MMP15	-0.100389	0.878978
oRG	IGFBP4	-0.137631	0.883459
oRG	PLXNA1	-0.0869578	0.893336
oRG	LEP	-0.241476	0.897235
oRG	NTN1	0.139357	0.90006
oRG	PLXNA3	0.0765333	0.915713
oRG	FAM20C	-0.0665657	0.927036
oRG	P4HA3	-0.113114	0.929794
oRG	GPC5	0.135412	0.943173
oRG	SPARC	0.0573887	0.951056
oRG	SEMA5A	-0.059114	0.956047
oRG	PLOD3	0.0324753	0.960821
oRG	ADAMTSL1	0.030155	0.985531
oRG	HYAL2	-0.0102002	0.987016
oRG	TECTA	-0.0077157	0.994427
tRG	SPP1	-5.3097	1.93e-08
tRG	COL4A2	-3.01965	0.000312928
tRG	SMOC1	-2.5545	0.0023281
tRG	PLXNA2	-2.00191	0.00303471
tRG	A2ML1	2.68533	0.00440338
tRG	RELN	-2.43756	0.00866115
tRG	FGF13	-1.81174	0.00969063
tRG	COL4A1	-2.63982	0.0108772
tRG	FBN1	2.29696	0.0116871
tRG	GPC4	2.08232	0.0129368
tRG	LAMA1	2.19993	0.0130313
tRG	LTBP1	2.39327	0.0133719
tRG	SDC2	1.5239	0.0211318
tRG	SPOCK1	-1.66259	0.0232251
tRG	FBN3	-1.78701	0.0267777
tRG	IGF1	-2.46476	0.0342843
tRG	ADAM15	1.21789	0.0381887
tRG	FREM2	2.34205	0.0486241
tRG	MEGF10	1.74125	0.0495709
tRG	SPARCL1	-2.11775	0.0624074
tRG	P4HA2	1.41401	0.063878
tRG	VWA3B	2.11114	0.0649392
tRG	ANXA1	1.94393	0.0713547
tRG	COL27A1	1.78211	0.0792245
tRG	ADAM28	-2.85629	0.0812237
tRG	MASP1	1.04553	0.0965182
tRG	PLXNA4	-1.44167	0.0977455
tRG	PLOD3	0.873669	0.135035
tRG	SCUBE2	1.48254	0.135183
tRG	PLXNB1	0.796623	0.15748
tRG	THBS1	-1.28448	0.163844
tRG	PODN	1.8699	0.170245
tRG	PLXND1	-1.3897	0.171549
tRG	COL3A1	-2.31989	0.176163
tRG	P4HTM	0.688169	0.186274
tRG	LGI4	1.14714	0.1934
tRG	TGM1	1.53976	0.199953
tRG	IGFBP4	1.11445	0.209552
tRG	GPC3	1.27722	0.210127
tRG	LAMB1	-1.146	0.223235
tRG	PRSS12	-1.14453	0.226716
tRG	BMP4	1.40149	0.251434
tRG	NGLY1	0.596709	0.252453
tRG	MMP15	0.756846	0.254029
tRG	MATN4	-1.01591	0.262815
tRG	TECTA	1.13697	0.273054
tRG	FGF12	-0.937178	0.283858
tRG	MUC4	1.50238	0.284895
tRG	MUC3A	1.90714	0.290233
tRG	NID1	1.27023	0.302953
tRG	HMCN2	1.76268	0.311509
tRG	SEMA6B	-0.837224	0.326196
tRG	TNR	-1.09949	0.332402
tRG	COL1A2	-1.0272	0.335278
tRG	COL18A1	-1.14012	0.342012
tRG	CCBE1	-0.952675	0.350631
tRG	ELFN1	-0.917994	0.35296
tRG	LAMB2	0.955857	0.359061
tRG	NTN1	1.00285	0.365389
tRG	GDF11	0.5949	0.370876
tRG	SPARC	0.751595	0.370954
tRG	PLXNA1	0.579342	0.381282
tRG	FGF14	-0.990794	0.395448
tRG	CSTB	0.457328	0.427985
tRG	ELN	0.732263	0.435034
tRG	COL2A1	1.30108	0.442784
tRG	LGI3	1.84936	0.446907
tRG	SEMA6A	0.501917	0.462959
tRG	CRLF1	0.716508	0.463255
tRG	WFIKKN2	0.984854	0.463956
tRG	BDNF	0.97545	0.476655
tRG	EYS	-0.993365	0.489656
tRG	PXDN	0.442883	0.549044
tRG	HCFC1	0.309774	0.557443
tRG	LEP	1.13542	0.5682
tRG	ADAM22	-0.550391	0.577553
tRG	NTNG2	0.657109	0.586306
tRG	MEGF8	0.357732	0.598333
tRG	PLXNA3	0.412374	0.599127
tRG	GPC5	0.96174	0.600519
tRG	AGRN	-0.40667	0.606287
tRG	HYAL2	0.248519	0.709697
tRG	PCOLCE	-0.352056	0.7221
tRG	FRAS1	-0.532603	0.740038
tRG	NTNG1	0.433099	0.740862
tRG	COLEC11	0.538959	0.764453
tRG	SVEP1	-0.416404	0.778878
tRG	SCUBE3	-0.313258	0.7814
tRG	P4HA3	0.387266	0.795637
tRG	LAMC3	-0.633651	0.804323
tRG	FBN2	0.370513	0.808052
tRG	CTSD	-0.1806	0.816395
tRG	MEGF9	0.184823	0.836639
tRG	BMP2	0.25902	0.836639
tRG	BRINP3	0.260849	0.842695
tRG	GPC6	0.266463	0.848469
tRG	LAMA5	-0.185732	0.85168
tRG	HSPG2	0.279862	0.854298
tRG	BMPER	0.291507	0.858845
tRG	FAM20C	-0.143621	0.873959
tRG	SEMA3E	0.15477	0.88856
tRG	SEMA5A	0.173129	0.889303
tRG	TCHH	-0.202149	0.896785
tRG	MUC12	-0.135393	0.903338
tRG	MGP	-0.21386	0.906347
tRG	LAMC1	0.0861618	0.940977
tRG	ADAMTS9	0.0798204	0.954863
tRG	ADAMTSL1	-0.0918428	0.961555
tRG	MEGF11	0.0430943	0.974008
tRG	ECM2	-0.0614596	0.974789
tRG	SERPINE1	0.0802678	0.977126
tRG	CTSA	-0.0230641	0.979826
tRG	NRG3	0.0288721	0.988255
IPC	SPARCL1	-5.89798	1.96e-15
IPC	NRG3	-6.40978	4.42e-13
IPC	SPP1	-4.95807	1.42e-12
IPC	SPARC	-3.33925	1.85e-11
IPC	LAMB2	-3.90568	5.71e-10
IPC	IGF1	-4.09048	9.68e-08
IPC	IGFBP4	-2.88125	2.82e-07
IPC	SEMA5A	-2.96005	7.35e-07
IPC	FGF12	-2.5904	8.47e-07
IPC	NID1	-3.71894	1.16e-06
IPC	SVEP1	-3.60812	1.29e-06
IPC	PLXND1	-2.97016	1.89e-06
IPC	FGF14	-3.16006	3.52e-06
IPC	COL4A1	-3.12316	6.94e-06
IPC	ADAM22	-2.17436	2.88e-05
IPC	ADAM15	-1.62171	3.2e-05
IPC	FGF13	-1.92015	3.42e-05
IPC	COL3A1	-4.57805	4.16e-05
IPC	BRINP3	-2.53808	5.05e-05
IPC	ANXA1	-2.97734	5.06e-05
IPC	LTBP1	-2.47678	6.38e-05
IPC	FRAS1	-3.32892	6.44e-05
IPC	LAMA1	-2.40811	0.000122446
IPC	ADAM28	-4.01227	0.000289378
IPC	FREM2	-3.02898	0.000434466
IPC	NTNG1	-2.2774	0.000505656
IPC	CTSA	-1.33299	0.000512376
IPC	ADAMTSL1	-3.12938	0.000523527
IPC	ELFN1	-1.97078	0.000696497
IPC	GPC6	-2.40905	0.000760891
IPC	COL18A1	-2.43588	0.000796877
IPC	CTSD	-1.26264	0.000845149
IPC	GPC3	-2.18401	0.000859896
IPC	CCBE1	-2.0045	0.0011987
IPC	COL4A2	-1.90292	0.00159664
IPC	TNR	-2.12433	0.0021611
IPC	MEGF10	-1.86299	0.00309414
IPC	FBN1	-2.02449	0.00355207
IPC	VWA3B	-2.37612	0.00372917
IPC	SMOC1	1.69406	0.00421443
IPC	GPC5	-3.12006	0.00452467
IPC	MUC12	-1.45968	0.00467241
IPC	LAMC3	-3.68735	0.00589524
IPC	PCOLCE	-1.3776	0.00600106
IPC	LGI4	-1.58818	0.00671036
IPC	P4HA2	-1.45056	0.00677665
IPC	AGRN	-1.14536	0.00678382
IPC	COLEC11	-2.57365	0.00829224
IPC	BMP2	-1.6436	0.0119327
IPC	COL1A2	-1.6618	0.0125253
IPC	PRSS12	-1.47034	0.0146975
IPC	COL27A1	-1.70997	0.0219763
IPC	LAMB1	-1.37618	0.0224483
IPC	FBN2	-1.71293	0.0249167
IPC	SCUBE3	-1.28043	0.0299937
IPC	SCUBE2	-1.52383	0.0307033
IPC	SPOCK1	-1.11185	0.0313059
IPC	SERPINE1	-2.77086	0.0505127
IPC	ADAMTS9	-1.32707	0.0506362
IPC	BDNF	-1.69705	0.0565082
IPC	LAMA5	0.908622	0.0627794
IPC	ELN	-1.10719	0.0638408
IPC	MATN4	1.00351	0.0732781
IPC	WFIKKN2	-1.56603	0.0764916
IPC	A2ML1	-1.4055	0.0798946
IPC	PXDN	-0.781605	0.0912182
IPC	PLXNA2	0.895516	0.0988586
IPC	MEGF11	-1.05989	0.102839
IPC	NTN1	-1.16716	0.127479
IPC	RELN	-1.07532	0.127703
IPC	TGM1	-1.32406	0.144384
IPC	SEMA6A	-0.671537	0.146522
IPC	EYS	-1.34125	0.154039
IPC	BMP4	-1.24537	0.173055
IPC	PLXNA4	-0.826232	0.202439
IPC	MGP	-1.28518	0.214608
IPC	PLOD3	-0.531765	0.221472
IPC	FBN3	-0.709488	0.260701
IPC	MASP1	-0.569912	0.268772
IPC	HSPG2	-0.982664	0.272404
IPC	CRLF1	-0.723321	0.272835
IPC	P4HTM	-0.418453	0.277273
IPC	BMPER	-1.04353	0.282532
IPC	LEP	-1.4653	0.292527
IPC	MUC4	-1.11925	0.312915
IPC	SEMA3E	-0.639752	0.329345
IPC	MUC3A	-1.3814	0.338827
IPC	LGI3	-1.72613	0.347271
IPC	SEMA6B	-0.561695	0.351349
IPC	HCFC1	0.308495	0.363072
IPC	SDC2	0.503275	0.401581
IPC	NTNG2	-0.645875	0.444997
IPC	GPC4	-0.536163	0.514846
IPC	CSTB	-0.280931	0.550449
IPC	GDF11	0.254969	0.63299
IPC	ECM2	-0.56086	0.65341
IPC	TECTA	-0.394152	0.666693
IPC	PLXNA1	-0.241755	0.668655
IPC	NGLY1	-0.182104	0.68921
IPC	FAM20C	0.227123	0.70995
IPC	P4HA3	-0.359997	0.742985
IPC	PLXNA3	0.199444	0.754083
IPC	TCHH	0.304832	0.78987
IPC	MEGF9	0.17377	0.802403
IPC	COL2A1	0.375117	0.813705
IPC	LAMC1	0.149138	0.864017
IPC	MEGF8	0.077725	0.897363
IPC	HMCN2	-0.224402	0.905997
IPC	PODN	0.172155	0.91212
IPC	HYAL2	0.0601975	0.915466
IPC	PLXNB1	-0.0616596	0.919768
IPC	MMP15	-0.0674729	0.921169
IPC	THBS1	0.07015	0.941995
Imm.GExN	NRG3	-6.84161	2.55e-14
Imm.GExN	SPARCL1	-5.62449	1.16e-13
Imm.GExN	SPARC	-3.66913	3.09e-13
Imm.GExN	GPC6	-5.02071	1.31e-12
Imm.GExN	LAMB2	-4.4805	5.61e-12
Imm.GExN	ANXA1	-4.99945	1.79e-11
Imm.GExN	SPP1	-4.68461	4.08e-11
Imm.GExN	NTNG1	-4.26038	5.48e-11
Imm.GExN	SEMA5A	-3.94232	7.06e-11
Imm.GExN	SDC2	-3.03921	8.56e-11
Imm.GExN	LTBP1	-3.42489	6.25e-08
Imm.GExN	COL4A2	-3.06594	1.76e-07
Imm.GExN	COL27A1	-3.59264	3.5e-07
Imm.GExN	FGF14	-3.43348	6.64e-07
Imm.GExN	BRINP3	-3.08049	1.04e-06
Imm.GExN	NID1	-3.73753	1.52e-06
Imm.GExN	CTSA	-1.76913	5.84e-06
Imm.GExN	GPC3	-2.97136	6.3e-06
Imm.GExN	IGFBP4	-2.59212	7.73e-06
Imm.GExN	COL4A1	-3.01731	2.11e-05
Imm.GExN	LAMA1	-2.52203	8.36e-05
Imm.GExN	CTSD	-1.40306	0.000193259
Imm.GExN	GPC4	-2.26814	0.000266203
Imm.GExN	COL18A1	-2.62608	0.000353194
Imm.GExN	HSPG2	-2.67097	0.00051606
Imm.GExN	ADAMTS9	-2.23647	0.000532568
Imm.GExN	COL1A2	-2.22811	0.000627076
Imm.GExN	SCUBE2	-2.27884	0.000882565
Imm.GExN	FGF13	-1.55225	0.00142038
Imm.GExN	COL2A1	-3.29371	0.0015998
Imm.GExN	ADAM28	-3.55725	0.00165294
Imm.GExN	ADAMTSL1	-2.8711	0.00186984
Imm.GExN	GPC5	-3.34761	0.0024031
Imm.GExN	MASP1	-1.32423	0.0024047
Imm.GExN	PLXNA2	1.46225	0.00253023
Imm.GExN	FBN1	-2.03203	0.00391919
Imm.GExN	IGF1	-2.30693	0.00457857
Imm.GExN	TNR	-1.99213	0.00515415
Imm.GExN	BMPER	-2.36219	0.00516715
Imm.GExN	FREM2	-2.42857	0.0064957
Imm.GExN	ADAM22	-1.4665	0.0076419
Imm.GExN	MEGF10	-1.68487	0.00915736
Imm.GExN	ELN	-1.50302	0.00918146
Imm.GExN	VWA3B	-2.17337	0.00955851
Imm.GExN	PRSS12	1.49818	0.00979364
Imm.GExN	THBS1	1.43019	0.0121109
Imm.GExN	SEMA3E	-1.38603	0.0130145
Imm.GExN	FBN2	-1.84282	0.0153618
Imm.GExN	NTN1	-1.6627	0.0229498
Imm.GExN	PLOD3	-0.900709	0.0251556
Imm.GExN	PLXNA1	-0.873134	0.0417578
Imm.GExN	PCOLCE	-1.0968	0.0420425
Imm.GExN	LGI4	-1.25631	0.0430814
Imm.GExN	BMP2	-1.37161	0.0455314
Imm.GExN	FRAS1	-1.77653	0.052475
Imm.GExN	NTNG2	-1.37759	0.0588159
Imm.GExN	AGRN	-0.843242	0.0626128
Imm.GExN	FBN3	1.0356	0.0667064
Imm.GExN	MGP	-1.64726	0.0905978
Imm.GExN	WFIKKN2	-1.40096	0.103103
Imm.GExN	SERPINE1	-2.34191	0.106795
Imm.GExN	P4HA2	-0.93697	0.110387
Imm.GExN	MEGF11	-1.04829	0.114711
Imm.GExN	COL3A1	-1.93675	0.114773
Imm.GExN	FGF12	-0.936332	0.124366
Imm.GExN	ELFN1	-0.97442	0.138613
Imm.GExN	P4HA3	-1.25871	0.139019
Imm.GExN	MEGF9	0.719074	0.145477
Imm.GExN	BMP4	-1.2799	0.151821
Imm.GExN	LAMC3	-2.07319	0.161427
Imm.GExN	SVEP1	-1.19964	0.161785
Imm.GExN	MUC12	-0.775959	0.169603
Imm.GExN	ECM2	-1.30515	0.204264
Imm.GExN	LAMC1	-0.766207	0.223762
Imm.GExN	MEGF8	-0.437327	0.318436
Imm.GExN	SEMA6A	-0.474351	0.330307
Imm.GExN	EYS	-0.863422	0.401163
Imm.GExN	MMP15	-0.407957	0.42337
Imm.GExN	GDF11	0.378503	0.431424
Imm.GExN	LAMA5	-0.421372	0.474483
Imm.GExN	ADAM15	-0.3349	0.518242
Imm.GExN	CSTB	-0.269936	0.55106
Imm.GExN	NGLY1	-0.248074	0.554369
Imm.GExN	PXDN	0.319154	0.555838
Imm.GExN	SEMA6B	-0.380434	0.557877
Imm.GExN	MATN4	-0.407307	0.566934
Imm.GExN	P4HTM	0.240062	0.571146
Imm.GExN	BDNF	-0.598664	0.577342
Imm.GExN	RELN	-0.456717	0.579249
Imm.GExN	SMOC1	-0.399085	0.59381
Imm.GExN	HYAL2	-0.21406	0.634507
Imm.GExN	CRLF1	-0.359822	0.637518
Imm.GExN	HCFC1	-0.161712	0.6741
Imm.GExN	PLXNA4	-0.318558	0.687531
Imm.GExN	PLXNA3	0.197871	0.744338
Imm.GExN	CCBE1	0.285879	0.750858
Imm.GExN	TECTA	-0.294356	0.751554
Imm.GExN	A2ML1	-0.326928	0.751987
Imm.GExN	FAM20C	0.170145	0.782008
Imm.GExN	LAMB1	0.224558	0.786417
Imm.GExN	SPOCK1	0.186234	0.790207
Imm.GExN	COLEC11	-0.335525	0.806831
Imm.GExN	TCHH	0.21878	0.844234
Imm.GExN	PLXND1	-0.134773	0.887878
Imm.GExN	SCUBE3	-0.0877965	0.920537
Imm.GExN	PLXNB1	0.0133969	0.982677
M.GExN	SPARCL1	-5.6787	1.27e-16
M.GExN	SPARC	-3.62991	2.27e-15
M.GExN	SDC2	-3.22825	3.22e-15
M.GExN	LAMB2	-4.2416	4.73e-14
M.GExN	MEGF10	-3.98733	1.84e-13
M.GExN	SEMA5A	-3.57499	5.38e-11
M.GExN	SPP1	-4.26178	7.97e-11
M.GExN	LTBP1	-3.54897	5.87e-10
M.GExN	IGFBP4	-3.11297	6.38e-10
M.GExN	NID1	-4.259	6.77e-10
M.GExN	ANXA1	-4.04628	7.92e-10
M.GExN	COL1A2	-3.44137	1.03e-09
M.GExN	COL27A1	-3.67073	3.91e-09
M.GExN	IGF1	-3.92865	1.55e-08
M.GExN	GPC4	-3.04247	3.2e-08
M.GExN	COL4A1	-3.49122	3.81e-08
M.GExN	FBN1	-3.2823	4.4e-08
M.GExN	ELN	-2.52821	1.67e-07
M.GExN	LAMA1	-2.91354	3.15e-07
M.GExN	GPC6	-3.28026	4.48e-07
M.GExN	ADAM28	-5.0066	5.83e-07
M.GExN	COL4A2	-2.65049	1.03e-06
M.GExN	BRINP3	-2.76504	1.24e-06
M.GExN	CCBE1	2.53195	2.59e-06
M.GExN	BMPER	-3.31033	5.03e-06
M.GExN	HSPG2	-2.99503	6.73e-06
M.GExN	COL2A1	-3.87855	2.71e-05
M.GExN	FBN2	-2.71849	3.33e-05
M.GExN	SMOC1	-2.03695	0.000178221
M.GExN	CTSA	-1.30638	0.000192284
M.GExN	FREM2	-2.8865	0.00021272
M.GExN	NTN1	-2.24376	0.000298617
M.GExN	GPC5	-3.43485	0.000535027
M.GExN	GPC3	-1.96526	0.000849494
M.GExN	NTNG1	-2.0261	0.000931927
M.GExN	BMP4	-2.2709	0.00153623
M.GExN	SCUBE2	-1.91367	0.00170028
M.GExN	CTSD	-1.09565	0.00205926
M.GExN	FGF12	1.60029	0.00210323
M.GExN	VWA3B	-2.25862	0.00211904
M.GExN	COL18A1	-2.02686	0.00287196
M.GExN	NTNG2	-1.82606	0.00295524
M.GExN	LAMC3	-3.62611	0.00296945
M.GExN	ECM2	-2.44409	0.00349078
M.GExN	COL3A1	-3.06007	0.00420216
M.GExN	PLXNA1	1.05435	0.00423846
M.GExN	MUC12	-1.25749	0.00792784
M.GExN	SPOCK1	1.21827	0.00795317
M.GExN	FRAS1	-2.04751	0.00940618
M.GExN	PRSS12	1.35272	0.0139022
M.GExN	EYS	-1.9116	0.0161613
M.GExN	NRG3	-2.14369	0.018093
M.GExN	P4HA3	-1.64754	0.0225813
M.GExN	PCOLCE	-1.06248	0.0247472
M.GExN	ADAMTSL1	-1.92548	0.0261737
M.GExN	MGP	-1.84977	0.0323462
M.GExN	PODN	-1.68676	0.0622394
M.GExN	A2ML1	-1.29597	0.0649081
M.GExN	COLEC11	-1.71256	0.0659558
M.GExN	PLOD3	-0.679437	0.0676231
M.GExN	FBN3	0.957956	0.0705031
M.GExN	MMP15	-0.72921	0.071674
M.GExN	SEMA3E	0.966084	0.0721509
M.GExN	ADAMTS9	-1.12438	0.0741304
M.GExN	AGRN	-0.726642	0.0820044
M.GExN	ELFN1	-0.997757	0.0842004
M.GExN	LAMC1	-0.952888	0.0849263
M.GExN	CRLF1	0.849511	0.10797
M.GExN	SERPINE1	-2.15204	0.108538
M.GExN	MEGF8	0.586438	0.109727
M.GExN	FGF14	-1.15194	0.117459
M.GExN	LAMA5	-0.705012	0.133929
M.GExN	CSTB	-0.543117	0.135944
M.GExN	SEMA6A	-0.613748	0.148782
M.GExN	SEMA6B	0.69899	0.163435
M.GExN	PLXNA2	0.697592	0.17943
M.GExN	ADAM15	-0.540759	0.188489
M.GExN	P4HTM	0.422751	0.21126
M.GExN	PXDN	-0.548027	0.221853
M.GExN	RELN	0.822216	0.221876
M.GExN	PLXNB1	-0.418279	0.286859
M.GExN	PLXNA3	0.491564	0.294401
M.GExN	LGI3	-1.65124	0.325655
M.GExN	NGLY1	-0.321276	0.370058
M.GExN	MATN4	0.510061	0.382076
M.GExN	FAM20C	0.401741	0.403651
M.GExN	MEGF9	0.418	0.415232
M.GExN	ADAM22	0.49571	0.422948
M.GExN	P4HA2	0.425534	0.454787
M.GExN	LGI4	0.457902	0.473682
M.GExN	BMP2	-0.489313	0.47588
M.GExN	BDNF	0.643586	0.480991
M.GExN	FGF13	-0.377064	0.519708
M.GExN	PLXND1	-0.445196	0.562429
M.GExN	MUC4	-0.515809	0.622264
M.GExN	LEP	-0.640496	0.651844
M.GExN	HYAL2	-0.182242	0.660284
M.GExN	WFIKKN2	-0.403912	0.680448
M.GExN	TNR	0.356203	0.684864
M.GExN	SCUBE3	0.263992	0.711752
M.GExN	MEGF11	-0.255378	0.733219
M.GExN	THBS1	0.234813	0.752009
M.GExN	MASP1	0.178232	0.753247
M.GExN	SVEP1	0.293582	0.766179
M.GExN	LAMB1	0.222697	0.767904
M.GExN	GDF11	0.133464	0.79628
M.GExN	MUC3A	-0.356266	0.818226
M.GExN	TECTA	-0.119797	0.892793
M.GExN	TGM1	-0.136938	0.89821
M.GExN	TCHH	-0.0962744	0.926892
M.GExN	HMCN2	0.123794	0.937209
M.GExN	HCFC1	0.029319	0.941624
M.GExN	PLXNA4	0.0567965	0.950166
Unknown	SPARCL1	-5.73433	1.65e-16
Unknown	NID1	-5.57822	5.06e-15
Unknown	SPARC	-3.45853	6.25e-14
Unknown	IGFBP4	-3.57105	8.13e-12
Unknown	GPC6	-4.26365	6.22e-11
Unknown	SPP1	-4.24486	8.57e-11
Unknown	GPC5	-6.11502	2.18e-10
Unknown	ELN	-3.09075	6.15e-10
Unknown	FBN1	-3.45028	2.31e-08
Unknown	LTBP1	-3.18913	3.64e-08
Unknown	IGF1	-3.86847	5.99e-08
Unknown	SEMA5A	-2.96931	8.37e-08
Unknown	ADAM28	-5.22521	1.89e-07
Unknown	GPC4	-2.89297	2.21e-07
Unknown	COL27A1	-3.30177	2.68e-07
Unknown	MEGF10	-2.8397	3.8e-07
Unknown	LAMB2	-2.96227	4.58e-07
Unknown	SDC2	-2.14034	5.32e-07
Unknown	ECM2	-3.94577	1.22e-06
Unknown	ANXA1	-3.18887	2.64e-06
Unknown	CTSA	-1.62185	3.85e-06
Unknown	SCUBE2	-2.79344	5.04e-06
Unknown	COL18A1	-2.99977	5.76e-06
Unknown	COL4A1	-2.90401	7.64e-06
Unknown	ADAMTS9	-2.50669	1.54e-05
Unknown	BMPER	-3.17482	1.83e-05
Unknown	FREM2	-3.39241	1.86e-05
Unknown	COL1A2	-2.47766	2.51e-05
Unknown	NRG3	-3.43032	5.01e-05
Unknown	PLOD3	-1.36216	6.88e-05
Unknown	PCOLCE	-1.7902	7.76e-05
Unknown	FGF13	-1.72097	0.000142262
Unknown	ADAM15	-1.37806	0.000192319
Unknown	COL2A1	-3.35399	0.000457561
Unknown	LAMC3	-4.18158	0.000536229
Unknown	COL4A2	-1.89675	0.00072519
Unknown	AGRN	-1.2927	0.00073955
Unknown	MMP15	-1.27445	0.000753351
Unknown	FBN2	-2.22844	0.000942104
Unknown	ADAMTSL1	-2.69206	0.00142317
Unknown	NGLY1	-0.939947	0.00149971
Unknown	CTSD	-1.11625	0.00155188
Unknown	GPC3	-1.85292	0.00248118
Unknown	VWA3B	-2.23381	0.00303127
Unknown	LAMA1	-1.76875	0.00338977
Unknown	PLXND1	-1.73879	0.00398549
Unknown	HSPG2	-2.0561	0.00410366
Unknown	NTNG1	-1.78337	0.0041916
Unknown	FRAS1	-2.27391	0.00443407
Unknown	COL3A1	-3.04229	0.00455679
Unknown	BMP4	-2.0085	0.00766
Unknown	SEMA6A	-0.992389	0.0102851
Unknown	BRINP3	-1.53791	0.0124764
Unknown	LAMC1	-1.24207	0.0177384
Unknown	P4HA2	-1.17584	0.0186601
Unknown	BMP2	-1.33461	0.0269778
Unknown	SERPINE1	-2.75219	0.0312903
Unknown	PXDN	-0.852984	0.0363895
Unknown	ELFN1	-1.10292	0.0548729
Unknown	SMOC1	-1.10388	0.0549049
Unknown	THBS1	1.04843	0.0570085
Unknown	NTNG2	-1.2521	0.0572605
Unknown	HYAL2	-0.589262	0.0739106
Unknown	PODN	-1.59201	0.0816107
Unknown	TECTA	-1.13387	0.0848499
Unknown	PRSS12	0.926686	0.107413
Unknown	A2ML1	-1.17786	0.107558
Unknown	MGP	-1.42411	0.112025
Unknown	GDF11	-0.606931	0.122218
Unknown	LAMB1	-0.827372	0.15874
Unknown	MEGF8	-0.508229	0.169647
Unknown	BDNF	-1.14859	0.172121
Unknown	CSTB	-0.477879	0.182875
Unknown	TCHH	-1.03407	0.183703
Unknown	MUC4	-1.2433	0.18568
Unknown	FGF14	-0.908099	0.199815
Unknown	LAMA5	-0.610672	0.202092
Unknown	NTN1	-0.89108	0.20656
Unknown	SVEP1	-0.962352	0.215886
Unknown	HMCN2	-1.42145	0.219855
Unknown	PLXNA4	-0.706243	0.23132
Unknown	EYS	-1.02291	0.232104
Unknown	PLXNB1	-0.444975	0.233108
Unknown	WFIKKN2	-0.918624	0.269319
Unknown	FGF12	-0.624571	0.273891
Unknown	CCBE1	0.652852	0.311159
Unknown	PLXNA2	0.488254	0.347023
Unknown	RELN	0.612746	0.355464
Unknown	LGI3	-1.43879	0.362696
Unknown	MEGF11	-0.516545	0.409919
Unknown	MUC3A	-1.02321	0.413588
Unknown	P4HTM	-0.280944	0.414855
Unknown	PLXNA1	-0.343754	0.417815
Unknown	CRLF1	-0.463488	0.438363
Unknown	MASP1	-0.346104	0.453807
Unknown	LGI4	-0.445569	0.464206
Unknown	COLEC11	-0.694418	0.496867
Unknown	FAM20C	-0.288605	0.533304
Unknown	TNR	-0.426154	0.573976
Unknown	FBN3	0.289538	0.623232
Unknown	MUC12	0.230233	0.686748
Unknown	MATN4	-0.226372	0.7002
Unknown	TGM1	-0.32343	0.704961
Unknown	SEMA3E	0.215839	0.723575
Unknown	HCFC1	-0.108705	0.730314
Unknown	LEP	0.385442	0.769595
Unknown	PLXNA3	0.131938	0.790531
Unknown	P4HA3	-0.200916	0.818671
Unknown	MEGF9	-0.102925	0.843971
Unknown	ADAM22	-0.082641	0.896493
Unknown	SPOCK1	0.073628	0.897979
Unknown	SCUBE3	0.00396724	0.995353
Unknown	SEMA6B	0.00127611	0.998053
GABA IN	SPARC	-4.16132	6.64e-19
GABA IN	LAMB2	-5.09385	1.34e-17
GABA IN	ELFN1	3.35641	1.49e-16
GABA IN	SPARCL1	-5.60726	2.53e-15
GABA IN	MEGF10	-3.96738	2.34e-12
GABA IN	NID1	-4.98082	4.21e-12
GABA IN	LTBP1	-4.0246	7.48e-12
GABA IN	PLXND1	-3.9841	9.59e-12
GABA IN	NRG3	-5.65837	1.2e-11
GABA IN	MASP1	-2.53968	4.01e-11
GABA IN	LAMA1	-3.72051	1.95e-10
GABA IN	COL27A1	-3.95501	1.23e-09
GABA IN	SPP1	-4.03216	2e-09
GABA IN	ANXA1	-4.09936	2.24e-09
GABA IN	SEMA5A	-3.31228	4.08e-09
GABA IN	CTSA	-1.89824	6.43e-08
GABA IN	ADAMTS9	-3.05084	1.6e-07
GABA IN	GPC6	-3.46162	2.6e-07
GABA IN	GPC4	-2.90455	3.16e-07
GABA IN	PLXNA4	-2.56541	9.32e-07
GABA IN	IGFBP4	-2.56155	1.46e-06
GABA IN	ADAMTSL1	-3.80941	1.82e-06
GABA IN	BRINP3	-2.76954	2.36e-06
GABA IN	COL18A1	-2.96114	1.07e-05
GABA IN	SMOC1	-2.298	2.58e-05
GABA IN	CTSD	-1.4313	4.01e-05
GABA IN	COL4A1	-2.6846	5.19e-05
GABA IN	MUC12	-1.87046	6.92e-05
GABA IN	LGI4	-2.07347	8.26e-05
GABA IN	SDC2	-1.73907	8.31e-05
GABA IN	FRAS1	-2.97928	0.000129547
GABA IN	FBN2	-2.53844	0.000173558
GABA IN	LAMC1	-1.89075	0.000192779
GABA IN	ADAM28	-3.8522	0.000218724
GABA IN	SVEP1	2.38944	0.000224686
GABA IN	ADAM15	-1.34681	0.000267449
GABA IN	FGF13	-1.61095	0.000315091
GABA IN	THBS1	-1.91631	0.000327352
GABA IN	NTNG1	-2.1942	0.00038169
GABA IN	PRSS12	-1.91651	0.000417274
GABA IN	GPC5	-3.5846	0.000428523
GABA IN	ELN	-1.8009	0.000504403
GABA IN	NTNG2	-2.15387	0.00057257
GABA IN	COL1A2	-2.0601	0.00065429
GABA IN	COL4A2	-1.92559	0.000741004
GABA IN	COL3A1	-3.54904	0.000893584
GABA IN	GPC3	-2.02743	0.000898991
GABA IN	CSTB	-1.05343	0.00126389
GABA IN	BMP4	-2.3783	0.00132588
GABA IN	LAMB1	-1.73894	0.00135051
GABA IN	HSPG2	-2.24305	0.00165383
GABA IN	CCBE1	-1.83936	0.0016564
GABA IN	MGP	-2.61627	0.00180691
GABA IN	FGF14	-1.98801	0.00203644
GABA IN	NTN1	-1.99077	0.00211295
GABA IN	AGRN	-1.18453	0.00249148
GABA IN	VWA3B	-2.28582	0.00258253
GABA IN	HYAL2	-0.927428	0.00311712
GABA IN	LAMC3	-3.584	0.00396731
GABA IN	WFIKKN2	-2.12479	0.00579458
GABA IN	PCOLCE	-1.29202	0.005801
GABA IN	ECM2	-2.31804	0.00678744
GABA IN	COL2A1	-2.59177	0.00871237
GABA IN	SCUBE2	-1.65781	0.00956294
GABA IN	FREM2	-2.13108	0.00983574
GABA IN	PODN	-2.12102	0.0169471
GABA IN	P4HTM	-0.742929	0.0174136
GABA IN	FBN1	-1.51189	0.0234728
GABA IN	TNR	-1.44136	0.0288518
GABA IN	SERPINE1	-2.78423	0.0314427
GABA IN	BDNF	-1.68345	0.0334431
GABA IN	TGM1	-1.57448	0.0406996
GABA IN	ADAM22	-1.04937	0.0449802
GABA IN	P4HA2	-0.998256	0.0491243
GABA IN	MMP15	-0.721691	0.0759329
GABA IN	SEMA6B	-0.853614	0.0839613
GABA IN	RELN	1.04352	0.0993195
GABA IN	LAMA5	-0.727338	0.123395
GABA IN	PLXNA1	-0.615301	0.130596
GABA IN	SEMA3E	-0.826101	0.13382
GABA IN	HMCN2	-1.67027	0.145945
GABA IN	COLEC11	-1.37057	0.156938
GABA IN	NGLY1	-0.418901	0.207536
GABA IN	IGF1	1.01823	0.214878
GABA IN	HCFC1	-0.339049	0.242625
GABA IN	EYS	-1.02338	0.243091
GABA IN	PXDN	0.490541	0.264654
GABA IN	PLXNA3	-0.505883	0.265243
GABA IN	BMPER	1.03684	0.274941
GABA IN	PLOD3	-0.40442	0.312086
GABA IN	SCUBE3	0.593278	0.317628
GABA IN	MEGF11	-0.592778	0.347873
GABA IN	MUC3A	-1.16841	0.351483
GABA IN	LGI3	-1.4442	0.377211
GABA IN	BMP2	-0.564025	0.398106
GABA IN	MATN4	-0.48228	0.40903
GABA IN	A2ML1	-0.616279	0.437949
GABA IN	TCHH	0.590895	0.47533
GABA IN	FGF12	0.432629	0.483245
GABA IN	PLXNB1	0.279879	0.48501
GABA IN	FAM20C	-0.32823	0.492644
GABA IN	SPOCK1	0.365493	0.505685
GABA IN	P4HA3	-0.506517	0.556344
GABA IN	TECTA	-0.428758	0.565782
GABA IN	MEGF9	-0.293675	0.566463
GABA IN	CRLF1	-0.353534	0.579643
GABA IN	MEGF8	-0.195857	0.646663
GABA IN	MUC4	-0.461226	0.667231
GABA IN	LEP	-0.565931	0.680917
GABA IN	GDF11	0.185676	0.687571
GABA IN	PLXNA2	-0.235708	0.69006
GABA IN	SEMA6A	0.171869	0.727273
GABA IN	FBN3	-0.143041	0.833445
Astrocyte	SPP1	-4.60813	1.93e-07
Astrocyte	NTNG1	3.87833	4.26e-07
Astrocyte	NRG3	-5.4247	9.06e-07
Astrocyte	LGI4	2.80199	7.27e-06
Astrocyte	SPARCL1	3.90966	2.32e-05
Astrocyte	SEMA6A	1.80766	0.000112169
Astrocyte	MASP1	1.80053	0.000340692
Astrocyte	ADAM15	1.65849	0.00051799
Astrocyte	GPC3	2.57926	0.000606903
Astrocyte	FRAS1	3.21392	0.000653492
Astrocyte	SPOCK1	1.90454	0.000951289
Astrocyte	GPC6	-2.82172	0.00138349
Astrocyte	GPC5	4.18192	0.0014628
Astrocyte	FGF14	2.44958	0.00169048
Astrocyte	CRLF1	2.00405	0.00380143
Astrocyte	VWA3B	2.65732	0.0061051
Astrocyte	FBN2	-2.55793	0.00640111
Astrocyte	NTNG2	2.16387	0.00789252
Astrocyte	PLXNB1	1.19917	0.00821998
Astrocyte	HYAL2	1.09643	0.0098247
Astrocyte	LAMB2	2.04818	0.010082
Astrocyte	LAMA5	1.49457	0.0105298
Astrocyte	BDNF	2.54627	0.0120724
Astrocyte	MEGF10	1.94482	0.0126692
Astrocyte	PLXND1	-2.1489	0.0130457
Astrocyte	PLOD3	1.1755	0.0143368
Astrocyte	SCUBE2	1.92694	0.0197298
Astrocyte	SEMA5A	1.85035	0.0275777
Astrocyte	MMP15	1.15729	0.0281634
Astrocyte	LAMA1	1.79596	0.0314221
Astrocyte	SPARC	1.4338	0.0322058
Astrocyte	LAMB1	-1.70703	0.0331178
Astrocyte	PLXNA2	-1.34498	0.036128
Astrocyte	LAMC1	1.43778	0.0401592
Astrocyte	BRINP3	1.72466	0.0432636
Astrocyte	COL27A1	1.81131	0.0449185
Astrocyte	ELN	1.41581	0.0468873
Astrocyte	CTSA	1.01498	0.0482262
Astrocyte	ADAM28	-2.86334	0.0518112
Astrocyte	ADAMTSL1	2.04053	0.0670465
Astrocyte	NGLY1	0.782808	0.0698822
Astrocyte	PLXNA3	1.01862	0.0733367
Astrocyte	SEMA6B	1.15976	0.076358
Astrocyte	TECTA	1.50734	0.0821085
Astrocyte	PODN	1.96676	0.101079
Astrocyte	TGM1	1.72159	0.10295
Astrocyte	WFIKKN2	1.69953	0.105831
Astrocyte	P4HTM	0.709985	0.113318
Astrocyte	LTBP1	1.47969	0.117493
Astrocyte	P4HA2	1.10824	0.118589
Astrocyte	GPC4	1.28072	0.118872
Astrocyte	PXDN	0.837264	0.137089
Astrocyte	ADAMTS9	1.24802	0.13829
Astrocyte	MUC4	1.69939	0.158498
Astrocyte	NTN1	1.29071	0.182095
Astrocyte	A2ML1	1.30986	0.182501
Astrocyte	LGI3	2.63003	0.187221
Astrocyte	ANXA1	-1.32555	0.20222
Astrocyte	THBS1	-1.00504	0.223265
Astrocyte	IGFBP4	0.944455	0.230704
Astrocyte	MEGF11	0.936668	0.25397
Astrocyte	PLXNA1	0.630849	0.255942
Astrocyte	AGRN	0.646674	0.262713
Astrocyte	FAM20C	0.665621	0.262958
Astrocyte	BMP4	1.16728	0.281358
Astrocyte	ECM2	1.26177	0.298831
Astrocyte	COL4A1	-0.991063	0.324207
Astrocyte	BMPER	1.06425	0.330216
Astrocyte	HMCN2	1.49046	0.330831
Astrocyte	MUC3A	1.53145	0.338284
Astrocyte	MATN4	-0.770433	0.340631
Astrocyte	COL3A1	-1.49772	0.341695
Astrocyte	CCBE1	0.798773	0.354677
Astrocyte	COL18A1	0.912545	0.354879
Astrocyte	MEGF9	0.563299	0.369477
Astrocyte	MEGF8	0.46849	0.371925
Astrocyte	IGF1	-0.992158	0.377334
Astrocyte	HSPG2	0.874782	0.414394
Astrocyte	PRSS12	0.668214	0.416326
Astrocyte	PCOLCE	-0.600377	0.4175
Astrocyte	PLXNA4	-0.634706	0.43152
Astrocyte	NID1	0.811174	0.46775
Astrocyte	P4HA3	0.768376	0.477128
Astrocyte	COL4A2	-0.588708	0.515339
Astrocyte	BMP2	0.568025	0.536395
Astrocyte	FBN3	0.470296	0.543789
Astrocyte	SEMA3E	-0.47433	0.552056
Astrocyte	LEP	0.980145	0.553888
Astrocyte	GDF11	0.344329	0.56227
Astrocyte	FGF12	0.437722	0.580255
Astrocyte	SCUBE3	0.451048	0.594084
Astrocyte	LAMC3	-0.998688	0.603196
Astrocyte	FGF13	0.374106	0.607373
Astrocyte	CSTB	0.245288	0.64001
Astrocyte	COL2A1	0.680048	0.659128
Astrocyte	FBN1	0.435549	0.673247
Astrocyte	FREM2	0.545986	0.674715
Astrocyte	MUC12	-0.320951	0.698155
Astrocyte	ELFN1	0.305563	0.740202
Astrocyte	TCHH	-0.34798	0.77463
Astrocyte	ADAM22	-0.238372	0.782849
Astrocyte	COLEC11	0.367407	0.807355
Astrocyte	SERPINE1	-0.4921	0.812729
Astrocyte	RELN	-0.240499	0.81424
Astrocyte	COL1A2	-0.242615	0.814705
Astrocyte	SMOC1	-0.178133	0.853679
Astrocyte	SDC2	0.124636	0.874236
Astrocyte	SVEP1	0.181296	0.885197
Astrocyte	TNR	0.151763	0.89353
Astrocyte	CTSD	-0.0626477	0.927555
Astrocyte	HCFC1	0.0447562	0.929434
Astrocyte	MGP	-0.0483038	0.975453
Astrocyte	EYS	0.0158109	0.991432
OPC	NRG3	-7.07456	2.02e-14
OPC	SPP1	-4.82739	1.08e-10
OPC	TNR	3.90454	1.79e-08
OPC	NTN1	3.46154	2.32e-07
OPC	PLXND1	-3.41116	5.28e-07
OPC	MEGF11	2.95249	5.87e-07
OPC	RELN	-3.07847	5.89e-06
OPC	SMOC1	2.54508	1.76e-05
OPC	NID1	-3.56306	2.66e-05
OPC	COL4A1	-3.18647	3.83e-05
OPC	COL1A2	-2.86396	4.21e-05
OPC	BMPER	3.5715	4.61e-05
OPC	ADAM28	-4.878	5.54e-05
OPC	LAMB1	-2.45289	0.000113366
OPC	IGF1	-3.17046	0.000268087
OPC	PCOLCE	-1.9724	0.000375658
OPC	PRSS12	-2.29464	0.000390932
OPC	BRINP3	2.47496	0.000436218
OPC	PLXNA2	-1.82521	0.000650936
OPC	FGF13	-1.55671	0.00579089
OPC	PLXNA4	-1.79739	0.00630836
OPC	EYS	2.45842	0.00717043
OPC	BMP2	1.68713	0.00989696
OPC	PLOD3	1.05014	0.0130414
OPC	COL4A2	-1.70828	0.0155194
OPC	SVEP1	-2.14692	0.015942
OPC	P4HA2	-1.47918	0.0174734
OPC	AGRN	-1.15528	0.0197498
OPC	FGF12	1.49233	0.0214662
OPC	IGFBP4	-1.58572	0.02237
OPC	FREM2	2.18682	0.0232239
OPC	LAMC3	-3.39288	0.028008
OPC	SCUBE3	-1.49278	0.0282167
OPC	SCUBE2	1.66829	0.0282167
OPC	SDC2	-1.24856	0.0291969
OPC	SPARCL1	-1.77676	0.0641741
OPC	BMP4	1.60504	0.0690647
OPC	GPC5	-2.37481	0.0742128
OPC	SEMA5A	1.33883	0.0920709
OPC	NTNG1	1.37885	0.110329
OPC	HCFC1	-0.558403	0.117795
OPC	COLEC11	-1.84443	0.122504
OPC	CSTB	-0.671295	0.129247
OPC	TCHH	-1.46602	0.130954
OPC	COL18A1	-1.32564	0.137868
OPC	PLXNA3	-0.800342	0.147657
OPC	A2ML1	-1.34007	0.14969
OPC	LAMA5	-0.8496	0.161259
OPC	GPC3	1.11868	0.179604
OPC	THBS1	-0.997964	0.181366
OPC	FRAS1	-1.44188	0.187488
OPC	MEGF9	-0.75472	0.193315
OPC	WFIKKN2	-1.32727	0.207411
OPC	MGP	-1.46009	0.209018
OPC	SERPINE1	-2.12623	0.218545
OPC	TECTA	-0.970734	0.267667
OPC	LAMB2	-0.954125	0.271747
OPC	PLXNA1	-0.580462	0.27719
OPC	ANXA1	-1.05539	0.294004
OPC	MEGF8	-0.503782	0.306215
OPC	BDNF	-1.08615	0.308574
OPC	CCBE1	-0.837951	0.317752
OPC	ELN	-0.745633	0.321481
OPC	VWA3B	-1.06557	0.324633
OPC	ECM2	-1.14463	0.344363
OPC	LAMC1	-0.674323	0.36572
OPC	GPC4	-0.741581	0.386536
OPC	PXDN	0.485783	0.395786
OPC	CTSD	-0.441048	0.401218
OPC	GPC6	-0.826438	0.419366
OPC	LAMA1	-0.700521	0.436121
OPC	COL3A1	-1.22539	0.438153
OPC	FGF14	-0.740956	0.451611
OPC	SPOCK1	-0.399688	0.574558
OPC	LGI4	-0.451255	0.590287
OPC	NGLY1	0.252121	0.591464
OPC	HYAL2	-0.24784	0.618482
OPC	SPARC	-0.379641	0.630265
OPC	ADAMTSL1	-0.643962	0.632237
OPC	MMP15	0.235166	0.711018
OPC	CRLF1	-0.322417	0.712884
OPC	GDF11	0.190286	0.760717
OPC	MUC12	-0.237575	0.771389
OPC	HSPG2	-0.338153	0.77947
OPC	FBN3	0.228925	0.788119
OPC	FAM20C	0.180376	0.793088
OPC	SEMA3E	0.219659	0.799711
OPC	COL27A1	-0.272613	0.813845
OPC	ADAM15	-0.146365	0.823915
OPC	NTNG2	-0.233853	0.831143
OPC	ELFN1	-0.203326	0.831754
OPC	ADAM22	0.178786	0.84147
OPC	LTBP1	-0.202419	0.84641
OPC	MATN4	-0.170955	0.848988
OPC	P4HA3	-0.19595	0.8788
OPC	FBN1	-0.172445	0.882515
OPC	CTSA	-0.0947217	0.887011
OPC	SEMA6B	-0.115195	0.890922
OPC	SEMA6A	-0.0777389	0.910284
OPC	COL2A1	0.162985	0.925332
OPC	P4HTM	-0.0488857	0.930225
OPC	ADAMTS9	-0.0938061	0.930907
OPC	MASP1	0.0604656	0.934952
OPC	MEGF10	-0.0333193	0.976801
OPC	PLXNB1	-0.0154096	0.981114
OPC	FBN2	-0.00227181	0.998743
Microglia	SPP1	8.39611	4.1e-87
Microglia	CTSD	3.65022	2.64e-42
Microglia	ADAM28	7.59522	1.36e-37
Microglia	SPARC	-3.92628	3.08e-14
Microglia	IGF1	4.57345	4.18e-14
Microglia	MASP1	-3.03088	7.01e-12
Microglia	SPARCL1	-4.96969	1.19e-10
Microglia	PXDN	-2.68341	6.87e-10
Microglia	MEGF10	-3.88627	1.06e-09
Microglia	SEMA5A	-3.60286	1.06e-08
Microglia	COL4A2	-3.4737	1.96e-08
Microglia	LTBP1	-3.66255	2.64e-08
Microglia	LAMA1	-3.33581	4.86e-07
Microglia	GPC4	-3.20277	5.74e-07
Microglia	PLXNB1	-1.95485	7.58e-07
Microglia	NRG3	-4.51247	8.52e-07
Microglia	FGF14	-3.41393	1.86e-06
Microglia	MMP15	-2.07728	3.02e-06
Microglia	CTSA	1.64572	7.06e-06
Microglia	LAMB2	-2.92531	1.51e-05
Microglia	ELN	-2.54017	1.96e-05
Microglia	FBN2	-3.13563	2.62e-05
Microglia	COL27A1	-3.01505	4.3e-05
Microglia	ADAM15	-1.84391	4.97e-05
Microglia	COL4A1	-2.97809	5.26e-05
Microglia	AGRN	-1.79357	6.61e-05
Microglia	NTNG1	-2.65815	0.000104528
Microglia	PLXNA1	-1.65568	0.000114488
Microglia	NTN1	-2.71198	0.000151334
Microglia	NID1	-3.02522	0.000184249
Microglia	FBN1	-2.66069	0.000198323
Microglia	GPC5	-3.75336	0.000549232
Microglia	P4HTM	-1.1741	0.00132176
Microglia	LAMC1	-1.81609	0.00162483
Microglia	BRINP3	-2.07375	0.00186743
Microglia	FGF13	-1.54465	0.00198482
Microglia	GDF11	-1.30197	0.00311116
Microglia	LAMB1	-1.81816	0.00326817
Microglia	SEMA6A	-1.19295	0.00470907
Microglia	MEGF11	-1.68584	0.00855833
Microglia	CSTB	0.911021	0.00869214
Microglia	PCOLCE	-1.42635	0.00933276
Microglia	MUC12	-1.42302	0.0117651
Microglia	COL1A2	-1.71745	0.0120163
Microglia	FRAS1	-2.19499	0.0120821
Microglia	COL3A1	-2.83483	0.0141714
Microglia	SDC2	-1.23558	0.0156206
Microglia	BMPER	-2.0608	0.0158303
Microglia	LAMA5	-1.21538	0.0198044
Microglia	GPC6	-1.75923	0.0208165
Microglia	PLXNA3	-1.08101	0.0208579
Microglia	ECM2	-2.16774	0.0209649
Microglia	NTNG2	-1.60745	0.0251465
Microglia	SMOC1	-1.3531	0.0282445
Microglia	HYAL2	-0.8033	0.0326733
Microglia	HCFC1	-0.671834	0.035686
Microglia	SEMA6B	-1.13774	0.0394106
Microglia	GPC3	-1.42692	0.0435209
Microglia	COL18A1	-1.5364	0.0485298
Microglia	FGF12	-1.10099	0.0548038
Microglia	ELFN1	-1.23024	0.0557626
Microglia	LGI4	-1.17575	0.0635475
Microglia	PLXNA2	-0.941965	0.0641404
Microglia	FREM2	-1.65694	0.0688697
Microglia	FBN3	-1.02553	0.076678
Microglia	HSPG2	-1.43292	0.079495
Microglia	COL2A1	-1.91342	0.0804892
Microglia	PLXND1	1.05419	0.113655
Microglia	P4HA2	-0.932879	0.11528
Microglia	PRSS12	-0.997927	0.117784
Microglia	ADAMTSL1	-1.48051	0.124736
Microglia	VWA3B	-1.31246	0.129621
Microglia	LEP	1.80021	0.130567
Microglia	TNR	-1.11463	0.135984
Microglia	SEMA3E	-0.866175	0.14135
Microglia	ADAM22	-0.828933	0.162496
Microglia	SPOCK1	-0.741272	0.162756
Microglia	P4HA3	-1.13875	0.169381
Microglia	LAMC3	-1.8073	0.19398
Microglia	SCUBE2	-0.791604	0.293478
Microglia	MGP	-0.983962	0.314817
Microglia	MUC3A	1.22209	0.331894
Microglia	LGI3	1.43826	0.362086
Microglia	MEGF8	-0.386873	0.363375
Microglia	TGM1	0.780778	0.369773
Microglia	HMCN2	1.0851	0.372404
Microglia	NGLY1	-0.332184	0.377561
Microglia	ADAMTS9	-0.631138	0.382888
Microglia	MUC4	0.83209	0.4044
Microglia	RELN	-0.553142	0.443885
Microglia	MATN4	-0.493549	0.444035
Microglia	WFIKKN2	0.657083	0.466093
Microglia	SVEP1	-0.599687	0.487091
Microglia	MEGF9	-0.316493	0.536257
Microglia	PODN	0.607382	0.556323
Microglia	FAM20C	-0.295576	0.559871
Microglia	SCUBE3	-0.373905	0.575825
Microglia	IGFBP4	-0.309031	0.656038
Microglia	TECTA	-0.348955	0.658992
Microglia	BDNF	0.416124	0.664302
Microglia	PLOD3	0.187206	0.68624
Microglia	THBS1	-0.271225	0.696728
Microglia	A2ML1	-0.333564	0.702263
Microglia	PLXNA4	-0.244399	0.71335
Microglia	BMP2	-0.269148	0.723354
Microglia	TCHH	-0.279667	0.762257
Microglia	EYS	-0.251237	0.804662
Microglia	BMP4	0.155783	0.869166
Microglia	CRLF1	0.0727685	0.922501
Microglia	COLEC11	-0.0999835	0.932781
Microglia	SERPINE1	0.0792786	0.961688
Microglia	CCBE1	0.0341745	0.96481
Microglia	ANXA1	0.0336746	0.972279
Endothelial	COL4A1	7.35231	1.04e-71
Endothelial	COL4A2	5.47478	2.61e-37
Endothelial	AGRN	3.49848	6.83e-32
Endothelial	COL1A2	5.33601	1.45e-27
Endothelial	COL18A1	4.89364	1.36e-19
Endothelial	LAMC3	6.44775	2.11e-19
Endothelial	ADAM15	3.13803	4.72e-16
Endothelial	LAMB1	3.74201	5.93e-16
Endothelial	PCOLCE	3.14093	3.75e-14
Endothelial	SPARC	3.43046	6.92e-14
Endothelial	NID1	4.50228	5.78e-12
Endothelial	ADAMTS9	3.98172	1.17e-11
Endothelial	HSPG2	4.29074	1.2e-11
Endothelial	MGP	4.55423	2.53e-10
Endothelial	SERPINE1	6.45332	2.82e-10
Endothelial	SPP1	-4.73575	3.18e-10
Endothelial	ANXA1	4.00808	4.79e-09
Endothelial	COL3A1	5.51357	1.17e-08
Endothelial	IGFBP4	2.84377	1.31e-07
Endothelial	LAMC1	2.51905	1.37e-06
Endothelial	SEMA6B	2.26961	2.66e-06
Endothelial	HYAL2	1.50832	4.9e-06
Endothelial	PLXND1	2.75226	6.37e-06
Endothelial	COLEC11	3.44832	8.34e-06
Endothelial	SPOCK1	-2.24396	2.71e-05
Endothelial	P4HA2	2.06979	5.05e-05
Endothelial	LAMB2	2.57481	5.51e-05
Endothelial	PLXNA4	-2.31856	0.000211179
Endothelial	FGF13	-1.95031	0.000234301
Endothelial	FGF12	-2.09155	0.00041279
Endothelial	GPC6	-2.78903	0.000465525
Endothelial	ELN	1.96631	0.000465885
Endothelial	BRINP3	-2.44863	0.000515468
Endothelial	MEGF10	-2.3437	0.000648996
Endothelial	IGF1	-2.92893	0.000772369
Endothelial	MEGF9	-1.6269	0.00102321
Endothelial	TNR	-2.36109	0.00230688
Endothelial	BMP2	1.92273	0.00280671
Endothelial	SEMA5A	2.06849	0.00317821
Endothelial	FBN3	-1.78103	0.00319971
Endothelial	ADAMTSL1	-2.93369	0.00372189
Endothelial	BMP4	2.23719	0.00773517
Endothelial	NTN1	-2.07481	0.00818258
Endothelial	WFIKKN2	2.16667	0.00942806
Endothelial	MMP15	1.12564	0.0112276
Endothelial	FGF14	-1.98453	0.0120604
Endothelial	SMOC1	-1.59315	0.016134
Endothelial	ADAM28	-2.93183	0.0176475
Endothelial	PLXNA2	-1.2396	0.0219679
Endothelial	SEMA3E	-1.39945	0.0229746
Endothelial	GPC4	-1.56005	0.0263073
Endothelial	MATN4	-1.38502	0.0333868
Endothelial	ECM2	1.93468	0.0466064
Endothelial	FBN1	1.45413	0.0508979
Endothelial	SVEP1	1.60968	0.05321
Endothelial	NRG3	-1.93179	0.0614686
Endothelial	ADAM22	-1.17158	0.0638895
Endothelial	NTNG2	-1.44127	0.0660372
Endothelial	NTNG1	-1.17003	0.128189
Endothelial	CTSA	0.675031	0.137033
Endothelial	PLXNB1	-0.63344	0.152244
Endothelial	PODN	1.46528	0.15805
Endothelial	GPC3	1.06858	0.159746
Endothelial	RELN	0.943673	0.196285
Endothelial	CCBE1	-0.943232	0.197818
Endothelial	COL2A1	1.32823	0.260514
Endothelial	CTSD	-0.495849	0.276512
Endothelial	LAMA1	-0.810377	0.293252
Endothelial	HMCN2	1.32127	0.310297
Endothelial	MUC4	1.08752	0.311408
Endothelial	A2ML1	0.853193	0.323356
Endothelial	MUC3A	1.34381	0.327651
Endothelial	PXDN	0.488059	0.327753
Endothelial	NGLY1	-0.394521	0.330499
Endothelial	CSTB	0.391868	0.346815
Endothelial	BMPER	-0.915417	0.353872
Endothelial	P4HA3	-0.846096	0.365555
Endothelial	LTBP1	-0.683517	0.368222
Endothelial	HCFC1	-0.322728	0.375
Endothelial	PLOD3	0.389932	0.407693
Endothelial	PRSS12	0.570341	0.420588
Endothelial	TGM1	0.753757	0.436093
Endothelial	THBS1	0.538597	0.443571
Endothelial	FBN2	-0.682214	0.444736
Endothelial	LGI4	-0.499513	0.495121
Endothelial	MEGF8	0.31192	0.498286
Endothelial	LGI3	1.17552	0.516602
Endothelial	P4HTM	0.264435	0.531025
Endothelial	PLXNA1	-0.311928	0.54572
Endothelial	MEGF11	-0.444602	0.5889
Endothelial	FREM2	-0.49173	0.657062
Endothelial	GPC5	-0.505683	0.713899
Endothelial	PLXNA3	-0.201518	0.725926
Endothelial	COL27A1	0.31652	0.733403
Endothelial	TCHH	-0.335515	0.742469
Endothelial	SPARCL1	0.330853	0.75507
Endothelial	LEP	0.46269	0.757759
Endothelial	SEMA6A	-0.156972	0.770998
Endothelial	SCUBE3	0.219535	0.771367
Endothelial	GDF11	-0.158021	0.771639
Endothelial	BDNF	0.229456	0.834146
Endothelial	CRLF1	-0.159865	0.841534
Endothelial	MASP1	-0.10829	0.853432
Endothelial	FRAS1	-0.207217	0.854187
Endothelial	FAM20C	0.10672	0.856926
Endothelial	ELFN1	-0.135165	0.868911
Endothelial	TECTA	0.134087	0.884605
Endothelial	SDC2	-0.0824759	0.899589
Endothelial	SCUBE2	-0.0811118	0.929078
Endothelial	VWA3B	-0.0804022	0.941347
Endothelial	EYS	0.0818675	0.941681
Endothelial	MUC12	-0.0293378	0.968199
Endothelial	LAMA5	0.0144457	0.982758
