# Supplementary material for: Deciphering cell-type-and temporally specific matrisome expression signatures in human cortical development and neurodevelopmental disorders via scRNA-seq meta-analysis
Source: Nat Commun. 2025 Nov 11;16:9907. doi: 10.1038/s41467-025-64381-3 (PMC12606316; doi:10.1038/s41467-025-64381-3)
Supplement: Supplementary file 14 — Supplementary Data 12 [file 41467_2025_64381_MOESM14_ESM.xlsx]

## Sheet: in
Supplementary Data 12. List of temporlaly regulated NDD associated matrisome genes
Differentially expressed NDD associated matrisome genes at late-first (first), early-second (early) and late-second (late) in each cell type. Differential expression was tested with DESeq2 (negative binomial GLM, two‑sided Wald test) with Benjamini–Hochberg FDR correction; effect size is log₂ fold change with 95% Wald confidence intervals; exact adjusted p values are reported; n = specified in Su…
Cell Type	Gene	log2FoldChange	Adjusted p-value	Developmental Stage
Unknown	CCBE1	-6.9036	4.45e-16	first
Unknown	FGF12	-3.64156	1.15e-06	first
Unknown	PRSS12	-3.90969	2.79e-06	first
Unknown	THBS1	-4.14201	6.97e-06	first
Unknown	ADAM22	-3.91587	0.000174067	first
Unknown	PLXNA4	-2.33908	0.000296824	first
Unknown	PLXNA2	-2.71554	0.000397663	first
Unknown	SMOC1	-3.79835	0.000448321	first
Unknown	NRG3	-4.75273	0.00116225	first
Unknown	FBN3	-2.18043	0.0112427	first
Unknown	P4HA3	-4.15421	0.0124152	first
Unknown	PCOLCE	-2.81513	0.0156288	first
Unknown	MEGF9	-2.08326	0.0187835	first
Unknown	FBN2	-3.46446	0.0213454	first
Unknown	FGF14	-2.67983	0.0309332	first
Unknown	PLXND1	2.19497	0.032362	first
Unknown	ADAMTSL1	-3.63745	0.0388988	first
Unknown	LTBP1	-2.30888	0.0628119	first
Unknown	GDF11	-1.64285	0.0735144	first
Unknown	FRAS1	-3.27178	0.077149	first
Unknown	BRINP3	-2.16449	0.0812157	first
Unknown	MASP1	1.42782	0.0826923	first
Unknown	SPARCL1	-2.10405	0.0883885	first
Unknown	MEGF10	-2.14828	0.0894671	first
Unknown	FBN1	-2.01438	0.0972173	first
Unknown	GPC5	-4.18251	0.0992855	first
Unknown	LAMC1	-1.91175	0.103746	first
Unknown	TNR	-2.37837	0.11656	first
Unknown	SPOCK1	-1.34814	0.132074	first
Unknown	EGLN2	-2.04443	0.147552	first
Unknown	LAMA5	-1.52912	0.149375	first
Unknown	PLXNA3	-1.13833	0.155175	first
Unknown	BMPER	-2.11544	0.156449	first
Unknown	COL4A2	-1.53004	0.159172	first
Unknown	TECTA	-2.33181	0.161302	first
Unknown	PXDN	-1.08955	0.171099	first
Unknown	NTN1	-2.1486	0.205877	first
Unknown	HCFC1	-0.790761	0.237739	first
Unknown	TCHH	-2.62235	0.267665	first
Unknown	SEMA5A	-1.52919	0.273358	first
Unknown	COL4A1	-1.17314	0.274586	first
Unknown	MUC12	-1.51831	0.286191	first
Unknown	LAMA1	-1.23672	0.31899	first
Unknown	AGRN	-0.755844	0.32049	first
Unknown	SCUBE3	-1.03799	0.360209	first
Unknown	ADAM15	-0.853903	0.370429	first
Unknown	SCUBE2	-1.62336	0.370888	first
Unknown	SEMA3E	-0.835789	0.375609	first
Unknown	LAMB1	-0.833507	0.392722	first
Unknown	HYAL2	0.675191	0.420326	first
Unknown	MATN4	-1.16296	0.430168	first
Unknown	IGFBP4	0.988543	0.435479	first
Unknown	IGF1	-1.23702	0.438218	first
Unknown	LGI4	-1.15243	0.445142	first
Unknown	FAM20C	-0.831543	0.465723	first
Unknown	P4HA2	-1.00802	0.4835	first
Unknown	SVEP1	-1.36676	0.494077	first
Unknown	PLXNA1	-0.608153	0.513728	first
Unknown	MEGF8	-0.534744	0.523956	first
Unknown	SEMA6B	-0.722849	0.528387	first
Unknown	MEGF11	-0.918841	0.528663	first
Unknown	HSPG2	-1.43678	0.529359	first
Unknown	ADAMTS9	1.05995	0.548312	first
Unknown	CTSD	0.426427	0.553035	first
Unknown	LAMB2	-0.902282	0.555586	first
Unknown	ECM2	-1.63015	0.603881	first
Unknown	PLOD3	-0.481166	0.624337	first
Unknown	A2ML1	-1.31553	0.65511	first
Unknown	EYS	0.752205	0.664569	first
Unknown	COL27A1	0.743736	0.686257	first
Unknown	NTNG2	0.600454	0.7033	first
Unknown	CRLF1	0.666165	0.733675	first
Unknown	ANXA1	-0.648585	0.749775	first
Unknown	RELN	0.490218	0.752044	first
Unknown	CSTB	-0.199585	0.778684	first
Unknown	SEMA6A	-0.296266	0.788616	first
Unknown	GPC4	-0.470178	0.789559	first
Unknown	NGLY1	-0.204804	0.80806	first
Unknown	SPP1	0.2495	0.814251	first
Unknown	ELN	0.345693	0.823062	first
Unknown	SDC2	0.21886	0.861613	first
Unknown	COL1A2	0.279936	0.87787	first
Unknown	NTNG1	-0.281371	0.89808	first
Unknown	P4HTM	-0.0978621	0.917348	first
Unknown	CTSA	0.115517	0.921901	first
Unknown	GPC3	0.28674	0.922989	first
Unknown	GPC6	0.128077	0.927904	first
Unknown	FGF13	-0.0423754	0.940315	first
Unknown	ELFN1	-0.113892	0.948764	first
Unknown	COL18A1	-0.123206	0.948764	first
Unknown	MMP15	-0.0570244	0.967513	first
Unknown	SPARC	0.0346527	0.977116	first
Unknown	PLXNB1	-0.0260884	0.980527	first
Unknown	NRG3	8.33096	3.93e-12	early
Unknown	PLXNA4	4.1168	2.34e-07	early
Unknown	FGF13	3.33552	2.56e-07	early
Unknown	PLXNA2	2.96118	9.67e-06	early
Unknown	GPC6	4.72778	2.06e-05	early
Unknown	ADAMTSL1	5.47629	5.42e-05	early
Unknown	LAMC1	3.47976	0.000141249	early
Unknown	MEGF9	2.81059	0.000156304	early
Unknown	FBN2	4.42528	0.000256739	early
Unknown	FRAS1	5.2459	0.000308327	early
Unknown	ADAM22	3.52381	0.000331526	early
Unknown	FGF14	4.01967	0.000331526	early
Unknown	COL4A2	2.96314	0.000367483	early
Unknown	LTBP1	3.42376	0.000814999	early
Unknown	FBN3	2.55864	0.000861456	early
Unknown	PXDN	2.0351	0.0011615	early
Unknown	GPC5	5.93287	0.00248914	early
Unknown	EYS	3.95216	0.00309304	early
Unknown	P4HA3	4.32515	0.00376099	early
Unknown	BRINP3	3.06262	0.00397039	early
Unknown	NTN1	3.76414	0.00505819	early
Unknown	SPOCK1	2.09334	0.00674312	early
Unknown	SMOC1	2.88517	0.0104563	early
Unknown	FBN1	2.84146	0.0124148	early
Unknown	FGF12	2.2328	0.0125423	early
Unknown	COL4A1	2.14536	0.0191534	early
Unknown	TECTA	3.48243	0.0197571	early
Unknown	SEMA6A	1.76998	0.0218305	early
Unknown	LAMA1	2.28235	0.0293714	early
Unknown	HSPG2	3.68081	0.0367935	early
Unknown	HCFC1	1.22511	0.0381656	early
Unknown	BMPER	2.91913	0.0449565	early
Unknown	MUC12	-2.5578	0.0464653	early
Unknown	GPC4	2.41404	0.0554731	early
Unknown	SCUBE2	3.05878	0.0557876	early
Unknown	A2ML1	4.02429	0.0575689	early
Unknown	TNR	2.67643	0.0663933	early
Unknown	PLOD3	1.38355	0.077169	early
Unknown	ECM2	4.22241	0.0802758	early
Unknown	LAMB1	1.46216	0.0898144	early
Unknown	SEMA3E	1.41778	0.0898821	early
Unknown	MEGF10	2.12746	0.102579	early
Unknown	MEGF11	1.98066	0.11284	early
Unknown	CCBE1	2.19589	0.119085	early
Unknown	LAMA5	1.62512	0.132533	early
Unknown	THBS1	1.75969	0.157739	early
Unknown	NTNG1	2.21819	0.161792	early
Unknown	RELN	1.8096	0.173002	early
Unknown	AGRN	0.980199	0.185684	early
Unknown	PLXNA3	1.08541	0.192018	early
Unknown	SEMA5A	1.75742	0.205389	early
Unknown	NGLY1	0.843881	0.216569	early
Unknown	PLXNB1	0.926804	0.218997	early
Unknown	PCOLCE	-1.78418	0.233899	early
Unknown	P4HA2	1.5522	0.271054	early
Unknown	ADAM15	1.01913	0.286484	early
Unknown	FAM20C	1.09635	0.322676	early
Unknown	MATN4	-1.41609	0.367348	early
Unknown	EGLN2	1.43933	0.370472	early
Unknown	MEGF8	0.734247	0.372581	early
Unknown	SDC2	0.927072	0.381187	early
Unknown	COL1A2	1.24542	0.421515	early
Unknown	SEMA6B	0.901345	0.43485	early
Unknown	LGI4	-1.15931	0.486569	early
Unknown	ELFN1	-1.07976	0.490318	early
Unknown	PRSS12	0.921175	0.493442	early
Unknown	PLXNA1	0.637447	0.511168	early
Unknown	SPARCL1	0.92582	0.576857	early
Unknown	SVEP1	1.19045	0.593364	early
Unknown	COL18A1	0.898107	0.615119	early
Unknown	SPP1	0.5036	0.626099	early
Unknown	SPARC	0.460719	0.664859	early
Unknown	SCUBE3	0.587703	0.665764	early
Unknown	NTNG2	0.635321	0.721483	early
Unknown	MMP15	0.444943	0.735667	early
Unknown	GDF11	0.435155	0.747819	early
Unknown	HYAL2	-0.312534	0.773169	early
Unknown	CTSD	-0.225374	0.802536	early
Unknown	ADAMTS9	-0.372571	0.87907	early
Unknown	CTSA	0.201314	0.88201	early
Unknown	CRLF1	0.177064	0.950239	early
Unknown	ELN	0.128966	0.952385	early
Unknown	LAMB2	-0.136981	0.955965	early
Unknown	P4HTM	0.0631043	0.958803	early
Unknown	CSTB	0.0502135	0.95883	early
Unknown	MASP1	0.0219348	0.989411	early
Unknown	PLXND1	0.00108389	0.999574	early
Unknown	PLXND1	-3.1602	0.00427163	late
Unknown	MASP1	-2.35344	0.00427289	late
Unknown	SEMA6A	-2.30782	0.00444076	late
Unknown	PCOLCE	3.1535	0.00568861	late
Unknown	GPC4	-3.67378	0.00613784	late
Unknown	LAMC1	-3.24613	0.00672251	late
Unknown	EYS	-3.61412	0.0105246	late
Unknown	ADAMTSL1	-4.84627	0.0146804	late
Unknown	BRINP3	-3.18435	0.014805	late
Unknown	COL4A2	-2.64606	0.0152736	late
Unknown	NTNG1	-3.66831	0.0250403	late
Unknown	LTBP1	-3.07832	0.0254912	late
Unknown	NRG3	-3.76915	0.0418075	late
Unknown	FBN2	-3.40673	0.0574507	late
Unknown	GPC5	-5.52814	0.0592747	late
Unknown	NTN1	-3.38266	0.0648998	late
Unknown	PXDN	-1.46324	0.0865464	late
Unknown	A2ML1	-4.49999	0.0962755	late
Unknown	MUC12	2.48507	0.0977421	late
Unknown	MEGF9	-1.74178	0.110222	late
Unknown	HSPG2	-3.45026	0.130566	late
Unknown	COL27A1	-2.48157	0.141311	late
Unknown	PLXNA2	-1.4937	0.162848	late
Unknown	SDC2	-1.39274	0.182266	late
Unknown	COL1A2	-2.00064	0.192053	late
Unknown	MATN4	1.90426	0.194637	late
Unknown	ECM2	-4.05414	0.197533	late
Unknown	P4HA3	-2.84629	0.205004	late
Unknown	PLXNB1	-0.996857	0.218081	late
Unknown	LAMA1	-1.63742	0.219018	late
Unknown	SPOCK1	-1.28165	0.223054	late
Unknown	FRAS1	-2.84021	0.234554	late
Unknown	ADAM22	-1.79399	0.235539	late
Unknown	LGI4	1.72375	0.236658	late
Unknown	PLOD3	-1.07657	0.245009	late
Unknown	FBN3	-1.28229	0.253414	late
Unknown	RELN	-1.68165	0.272056	late
Unknown	COL4A1	-1.2915	0.276706	late
Unknown	MEGF10	-1.52485	0.344873	late
Unknown	MEGF11	-1.44086	0.347749	late
Unknown	TECTA	-1.9945	0.351516	late
Unknown	SEMA5A	-1.4503	0.374548	late
Unknown	BMPER	-1.68225	0.39587	late
Unknown	SPP1	-0.826503	0.403159	late
Unknown	NGLY1	-0.638037	0.416836	late
Unknown	NTNG2	-1.21878	0.45079	late
Unknown	PRSS12	1.04716	0.47171	late
Unknown	SEMA3E	-0.781121	0.478309	late
Unknown	FGF14	-1.23924	0.480998	late
Unknown	HCFC1	-0.556997	0.499107	late
Unknown	TNR	-1.3482	0.513146	late
Unknown	FBN1	-1.13111	0.513541	late
Unknown	SCUBE2	-1.50815	0.516904	late
Unknown	LAMB1	-0.72676	0.523667	late
Unknown	ANXA1	-1.33181	0.540797	late
Unknown	SMOC1	-1.06167	0.549856	late
Unknown	GDF11	0.756254	0.56056	late
Unknown	FGF13	0.283577	0.603543	late
Unknown	FGF12	0.605224	0.645344	late
Unknown	HYAL2	-0.476951	0.66063	late
Unknown	ELFN1	0.775631	0.661711	late
Unknown	SPARC	-0.502983	0.667686	late
Unknown	SPARCL1	0.723679	0.701801	late
Unknown	ADAMTS9	-0.854128	0.708515	late
Unknown	CCBE1	0.750716	0.715636	late
Unknown	CRLF1	-0.775939	0.744685	late
Unknown	CTSD	-0.260918	0.791629	late
Unknown	LAMA5	-0.427881	0.803814	late
Unknown	MMP15	-0.360327	0.812592	late
Unknown	IGF1	0.530729	0.816464	late
Unknown	AGRN	-0.261989	0.818568	late
Unknown	P4HA2	-0.466362	0.824076	late
Unknown	IGFBP4	-0.408831	0.82676	late
Unknown	ELN	-0.413436	0.82696	late
Unknown	FAM20C	-0.362171	0.82719	late
Unknown	CTSA	-0.30089	0.82719	late
Unknown	SCUBE3	0.350927	0.837361	late
Unknown	COL18A1	-0.429204	0.852433	late
Unknown	CSTB	0.153952	0.873119	late
Unknown	TCHH	-0.665487	0.874641	late
Unknown	MEGF8	-0.188417	0.87954	late
Unknown	SEMA6B	-0.216402	0.901825	late
Unknown	THBS1	0.196393	0.931387	late
Unknown	ADAM15	-0.119529	0.938883	late
Unknown	PLXNA3	-0.0956007	0.951757	late
Unknown	EGLN2	-0.131262	0.964763	late
Unknown	PLXNA4	0.0670173	0.968212	late
Unknown	GPC6	-0.0753237	0.973892	late
Unknown	P4HTM	0.0448683	0.974892	late
Unknown	PLXNA1	-0.0407379	0.98203	late
Unknown	SVEP1	-0.0760524	0.985043	late
M.GExN	CCBE1	-7.73357	7.79e-30	first
M.GExN	PRSS12	-4.94097	4.66e-14	first
M.GExN	PLXNA4	-3.77872	1.95e-10	first
M.GExN	FGF12	-3.00662	4.53e-07	first
M.GExN	THBS1	-3.62574	3.18e-06	first
M.GExN	LGI4	-2.96873	2.34e-05	first
M.GExN	IGF1	-3.86929	0.000118117	first
M.GExN	TNR	-3.40018	0.000364389	first
M.GExN	ADAM22	-2.66408	0.000412973	first
M.GExN	ADAMTSL1	-4.20043	0.000494327	first
M.GExN	NRG3	-3.78045	0.000830854	first
M.GExN	PLXNA3	-1.81593	0.00110798	first
M.GExN	SEMA3E	-2.16055	0.00111182	first
M.GExN	P4HA3	-3.84937	0.00158224	first
M.GExN	CTSD	1.08275	0.0018485	first
M.GExN	FNDC1	-4.43622	0.00220635	first
M.GExN	LAMA2	-3.63905	0.00271007	first
M.GExN	SVEP1	-2.8375	0.00296193	first
M.GExN	FBN3	-2.08019	0.00318905	first
M.GExN	MEGF9	-1.97206	0.00348715	first
M.GExN	LAMB1	-2.31461	0.00728661	first
M.GExN	PLXNA2	-1.97244	0.00793037	first
M.GExN	SPARCL1	-2.50218	0.00941643	first
M.GExN	MATN4	-1.91365	0.00996349	first
M.GExN	COL2A1	3.60102	0.0105467	first
M.GExN	MASP1	1.3088	0.0112329	first
M.GExN	FBN1	-2.46012	0.0140205	first
M.GExN	PCOLCE	-1.70211	0.0204487	first
M.GExN	KY	-3.85027	0.0232141	first
M.GExN	NID1	-2.88281	0.0274748	first
M.GExN	TCHH	2.61634	0.0282837	first
M.GExN	FGF14	-1.8004	0.03036	first
M.GExN	HSPG2	-3.14821	0.0305695	first
M.GExN	FBN2	-2.28735	0.0327239	first
M.GExN	SMOC1	-2.08597	0.0327414	first
M.GExN	EYS	-2.5359	0.0373367	first
M.GExN	LAMC3	-2.73563	0.0436515	first
M.GExN	SPOCK1	-1.25674	0.043797	first
M.GExN	LAMA5	-1.65366	0.0520982	first
M.GExN	LAMA1	-1.91363	0.0575348	first
M.GExN	MEGF10	-1.75408	0.0632662	first
M.GExN	TGM1	-2.49756	0.0643569	first
M.GExN	MUC12	-1.45891	0.0724675	first
M.GExN	SCUBE2	-2.08213	0.0752034	first
M.GExN	PLXND1	1.53115	0.0803047	first
M.GExN	COL4A1	-1.61561	0.0812308	first
M.GExN	SHH	2.78095	0.08831	first
M.GExN	FGF13	-0.925476	0.0923069	first
M.GExN	FRAS1	-1.50143	0.10362	first
M.GExN	GPC5	-2.69545	0.110233	first
M.GExN	COL28A1	-2.37312	0.111019	first
M.GExN	TECTA	-1.91937	0.116722	first
M.GExN	CRLF1	-1.57729	0.12194	first
M.GExN	SCUBE3	-1.27718	0.129042	first
M.GExN	GPC6	-1.68475	0.134963	first
M.GExN	AGRN	-0.910482	0.147496	first
M.GExN	BMPER	-1.55404	0.148617	first
M.GExN	GDF11	-1.24746	0.153211	first
M.GExN	LAMC1	-1.0686	0.196722	first
M.GExN	SEMA6B	-1.15353	0.213765	first
M.GExN	FAM20C	-0.770483	0.226196	first
M.GExN	COL4A2	-1.17861	0.24312	first
M.GExN	NGLY1	-0.557921	0.243312	first
M.GExN	WFIKKN2	-2.08748	0.251742	first
M.GExN	BRINP3	-1.00406	0.25586	first
M.GExN	ECM2	-2.13277	0.259737	first
M.GExN	LTBP1	-1.31667	0.263473	first
M.GExN	GPC3	1.53265	0.26533	first
M.GExN	PXDN	-0.795703	0.269915	first
M.GExN	P4HA2	-1.24829	0.284876	first
M.GExN	MUC4	-1.93865	0.337608	first
M.GExN	MUC6	-1.98696	0.352195	first
M.GExN	FREM3	-3.29822	0.369931	first
M.GExN	IGFBP4	-0.861408	0.370445	first
M.GExN	LAMB2	-0.933866	0.383576	first
M.GExN	COL18A1	-1.05291	0.383873	first
M.GExN	PLXNA1	0.584982	0.385289	first
M.GExN	A2ML1	-1.20401	0.38932	first
M.GExN	SDC2	-0.671755	0.425978	first
M.GExN	HMCN2	1.72667	0.433943	first
M.GExN	CSTB	-0.447971	0.438249	first
M.GExN	COL3A1	1.27944	0.445505	first
M.GExN	P4HTM	-0.405201	0.446325	first
M.GExN	EGLN2	-1.15773	0.502999	first
M.GExN	MEGF11	-0.586913	0.546486	first
M.GExN	BDNF	-0.698618	0.580789	first
M.GExN	FREM2	-1.08549	0.58921	first
M.GExN	ADAM15	-0.402517	0.601427	first
M.GExN	PLOD3	-0.338675	0.632406	first
M.GExN	COLEC11	-0.83594	0.643472	first
M.GExN	SERPINE1	-0.731042	0.657222	first
M.GExN	SPARC	-0.339098	0.664412	first
M.GExN	ANXA1	0.473861	0.668973	first
M.GExN	COL1A2	0.474577	0.676838	first
M.GExN	ELFN1	-0.551588	0.681098	first
M.GExN	VWA3B	0.734361	0.689886	first
M.GExN	HYAL2	0.247516	0.701674	first
M.GExN	RELN	-0.561547	0.705749	first
M.GExN	ADAMTS9	-0.473208	0.718211	first
M.GExN	COL27A1	0.442403	0.76495	first
M.GExN	NTNG2	-0.385553	0.786072	first
M.GExN	NTNG1	-0.362073	0.804766	first
M.GExN	CTSA	0.135023	0.807724	first
M.GExN	NTN1	-0.265346	0.842454	first
M.GExN	LEP	-0.393235	0.846004	first
M.GExN	GPC4	-0.29489	0.861141	first
M.GExN	BMP2	-0.226976	0.86264	first
M.GExN	MMP15	-0.108559	0.898511	first
M.GExN	PLXNB1	-0.106726	0.905508	first
M.GExN	MGP	-0.184621	0.919216	first
M.GExN	MEGF8	-0.0835538	0.925302	first
M.GExN	SEMA5A	0.112529	0.937726	first
M.GExN	MUC3A	-0.112086	0.944647	first
M.GExN	HCFC1	0.0360137	0.952993	first
M.GExN	ELN	-0.0771248	0.957807	first
M.GExN	ADAM28	-0.0838631	0.963288	first
M.GExN	SEMA6A	-0.0486857	0.966064	first
M.GExN	SPP1	0.0193226	0.989089	first
M.GExN	NRG3	8.2801	2.45e-17	early
M.GExN	ADAMTSL1	7.03155	2.55e-11	early
M.GExN	GPC5	7.31449	1.31e-09	early
M.GExN	FGF13	3.06205	5.9e-09	early
M.GExN	PLXNA4	4.38424	1.01e-07	early
M.GExN	GPC6	4.94988	4.56e-07	early
M.GExN	EYS	4.51862	6e-06	early
M.GExN	BMPER	4.39874	6.91e-06	early
M.GExN	PLXNA2	2.64346	9.51e-06	early
M.GExN	KY	5.12188	2.38e-05	early
M.GExN	LAMC1	2.96345	5.07e-05	early
M.GExN	MEGF9	2.27614	9.14e-05	early
M.GExN	ADAM22	2.68242	0.000103686	early
M.GExN	FBN3	2.56855	0.000106597	early
M.GExN	FRAS1	3.8122	0.000188622	early
M.GExN	MEGF11	3.17761	0.00037948	early
M.GExN	SMOC1	3.04068	0.000384667	early
M.GExN	FGF14	3.36166	0.000407776	early
M.GExN	TECTA	3.41043	0.000445523	early
M.GExN	P4HA3	3.75914	0.000495232	early
M.GExN	ECM2	4.50904	0.000672477	early
M.GExN	FGF12	2.54048	0.000989195	early
M.GExN	FBN2	2.91149	0.00126949	early
M.GExN	COL4A2	2.40307	0.00161484	early
M.GExN	LAMA1	2.92191	0.00186048	early
M.GExN	COL28A1	3.63411	0.00199429	early
M.GExN	FBN1	3.0641	0.00220039	early
M.GExN	A2ML1	3.2819	0.00247023	early
M.GExN	SEMA3E	1.95663	0.00281532	early
M.GExN	COL4A1	2.28469	0.00282423	early
M.GExN	TPO	5.34099	0.00360678	early
M.GExN	PXDN	1.60545	0.0038611	early
M.GExN	NTNG2	3.33576	0.00458082	early
M.GExN	HSPG2	3.53536	0.00483626	early
M.GExN	THBS1	2.47968	0.00506245	early
M.GExN	BRINP3	2.62803	0.0051338	early
M.GExN	NGLY1	1.04622	0.00571261	early
M.GExN	LAMB1	2.16203	0.00932537	early
M.GExN	FAM20C	1.31788	0.0100432	early
M.GExN	SPOCK1	1.43953	0.0113416	early
M.GExN	MEGF10	2.10998	0.0127801	early
M.GExN	NTN1	2.32118	0.0183882	early
M.GExN	LTBP1	2.47339	0.0198225	early
M.GExN	SCUBE2	2.60067	0.0199597	early
M.GExN	LAMA5	1.80425	0.0234439	early
M.GExN	GPC4	2.62021	0.0238123	early
M.GExN	PLXNA3	1.34685	0.0267723	early
M.GExN	NTNG1	2.18947	0.0331761	early
M.GExN	AGRN	1.17941	0.0371501	early
M.GExN	TNR	2.19871	0.0389745	early
M.GExN	SDC2	1.40289	0.0439743	early
M.GExN	LAMB2	1.7876	0.0450037	early
M.GExN	SEMA6A	1.4557	0.0461488	early
M.GExN	LAMA2	2.4988	0.0487648	early
M.GExN	FREM2	2.94915	0.0540186	early
M.GExN	CCBE1	2.16242	0.073138	early
M.GExN	SCUBE3	1.40153	0.0809106	early
M.GExN	PLOD3	0.960504	0.0930024	early
M.GExN	LAMC3	2.31941	0.09403	early
M.GExN	TGM1	2.14616	0.102812	early
M.GExN	SERPINE1	2.11414	0.112329	early
M.GExN	SEMA6B	1.3429	0.119875	early
M.GExN	ADAM15	0.951217	0.146046	early
M.GExN	NID1	1.9984	0.148109	early
M.GExN	P4HA2	1.52824	0.157992	early
M.GExN	COL18A1	1.52944	0.162151	early
M.GExN	CTSD	-0.622311	0.168023	early
M.GExN	MUC6	2.36494	0.229988	early
M.GExN	PLXNB1	0.805253	0.231627	early
M.GExN	COL27A1	1.42123	0.249769	early
M.GExN	COLEC11	1.7708	0.252867	early
M.GExN	COL1A2	1.07761	0.282521	early
M.GExN	BDNF	1.20734	0.293574	early
M.GExN	TCHH	-1.44209	0.306903	early
M.GExN	PRSS12	1.17211	0.323881	early
M.GExN	SEMA5A	0.986317	0.388938	early
M.GExN	GDF11	0.81783	0.392198	early
M.GExN	MMP15	0.560738	0.424229	early
M.GExN	MUC3A	1.03133	0.435748	early
M.GExN	MUC4	1.618	0.447584	early
M.GExN	SPARCL1	0.939799	0.452305	early
M.GExN	SVEP1	0.934799	0.477079	early
M.GExN	IGF1	-1.0066	0.502433	early
M.GExN	HCFC1	0.33224	0.510316	early
M.GExN	MEGF8	0.492826	0.517863	early
M.GExN	HYAL2	-0.380749	0.555465	early
M.GExN	ELN	-0.690777	0.581233	early
M.GExN	VWA3B	0.987444	0.61198	early
M.GExN	SHH	-1.17868	0.621195	early
M.GExN	CTSA	0.264157	0.635863	early
M.GExN	EGLN2	0.847967	0.663243	early
M.GExN	PCOLCE	-0.438961	0.681449	early
M.GExN	SPP1	0.467227	0.703488	early
M.GExN	IGFBP4	0.445139	0.708273	early
M.GExN	LGI4	0.478731	0.716356	early
M.GExN	CRLF1	0.471421	0.736122	early
M.GExN	SPARC	0.290504	0.745722	early
M.GExN	MUC12	0.375425	0.750576	early
M.GExN	BMP2	-0.426287	0.758033	early
M.GExN	ANXA1	0.402752	0.758106	early
M.GExN	PLXNA1	0.213442	0.806543	early
M.GExN	MATN4	0.261834	0.83806	early
M.GExN	PLXND1	-0.239282	0.866229	early
M.GExN	LEP	0.422417	0.870496	early
M.GExN	COL3A1	0.378452	0.875246	early
M.GExN	MASP1	-0.109253	0.914573	early
M.GExN	HMCN2	0.355656	0.920131	early
M.GExN	P4HTM	0.0813903	0.921211	early
M.GExN	RELN	-0.196319	0.92452	early
M.GExN	CSTB	-0.0545931	0.952457	early
M.GExN	ELFN1	-0.0937341	0.961425	early
M.GExN	GPC3	0.109787	0.963453	early
M.GExN	WFIKKN2	0.0843822	0.978251	early
M.GExN	FNDC1	-0.0707001	0.981507	early
M.GExN	ADAMTS9	0.0401556	0.983459	early
M.GExN	ADAM28	0.0106708	0.996098	early
M.GExN	NTNG1	-3.88788	6.02e-06	late
M.GExN	MASP1	-1.73664	0.000218702	late
M.GExN	COL27A1	-3.12682	0.0017897	late
M.GExN	SEMA6A	-2.12146	0.00208757	late
M.GExN	NRG3	-3.70292	0.00234791	late
M.GExN	EYS	-3.2531	0.00486032	late
M.GExN	IGF1	2.89612	0.00491493	late
M.GExN	GPC4	-3.2303	0.00735039	late
M.GExN	GPC5	-4.06054	0.00987225	late
M.GExN	LTBP1	-2.80887	0.0136173	late
M.GExN	LAMC1	-2.31152	0.015948	late
M.GExN	COL1A2	-2.08726	0.0161717	late
M.GExN	KY	-4.05802	0.0198049	late
M.GExN	COL4A2	-2.08112	0.0234807	late
M.GExN	PCOLCE	1.67166	0.0237018	late
M.GExN	PLXND1	-1.93617	0.03063	late
M.GExN	LAMA1	-2.37743	0.0379292	late
M.GExN	COL2A1	-2.94263	0.0405843	late
M.GExN	FGF12	1.38675	0.0430619	late
M.GExN	ANXA1	-2.06785	0.0534589	late
M.GExN	GPC3	-2.51318	0.0544719	late
M.GExN	WFIKKN2	3.284	0.0556507	late
M.GExN	COL3A1	-2.79053	0.0589808	late
M.GExN	PLXNA2	-1.59146	0.0597765	late
M.GExN	HMCN2	-3.78253	0.0606079	late
M.GExN	MGP	-2.30539	0.0674239	late
M.GExN	MUC4	-3.28941	0.0704832	late
M.GExN	TECTA	-2.2958	0.0731152	late
M.GExN	FNDC1	2.89043	0.0736058	late
M.GExN	ECM2	-3.03057	0.0812143	late
M.GExN	VWA3B	-2.55681	0.0901418	late
M.GExN	CTSD	-0.732753	0.0941134	late
M.GExN	NTN1	-1.91227	0.0957228	late
M.GExN	PXDN	-1.12285	0.0990974	late
M.GExN	GPC6	-1.75149	0.12576	late
M.GExN	PLXNA1	-0.932903	0.131832	late
M.GExN	SHH	-2.81971	0.141847	late
M.GExN	COL28A1	-2.15638	0.15256	late
M.GExN	MATN4	1.19696	0.15257	late
M.GExN	FBN2	-1.65166	0.154202	late
M.GExN	ADAMTSL1	-2.05694	0.16208	late
M.GExN	TCHH	-1.87438	0.164217	late
M.GExN	LGI4	1.32379	0.170674	late
M.GExN	LEP	-2.25208	0.179683	late
M.GExN	COL4A1	-1.26445	0.192762	late
M.GExN	SERPINE1	-1.71029	0.206788	late
M.GExN	SEMA5A	-1.33251	0.20715	late
M.GExN	NGLY1	-0.568104	0.22276	late
M.GExN	SDC2	-0.903145	0.244308	late
M.GExN	PLXNB1	-0.781123	0.245011	late
M.GExN	FAM20C	-0.724117	0.245751	late
M.GExN	FGF14	1.06137	0.248358	late
M.GExN	FREM2	-2.01621	0.253689	late
M.GExN	PLOD3	-0.689175	0.25787	late
M.GExN	NTNG2	-1.50443	0.259322	late
M.GExN	LAMB2	-1.01781	0.299328	late
M.GExN	FGF13	-0.610249	0.300515	late
M.GExN	LAMA2	-1.45431	0.311309	late
M.GExN	SMOC1	-1.09086	0.321608	late
M.GExN	P4HA3	-1.37683	0.336889	late
M.GExN	MUC12	0.821298	0.346637	late
M.GExN	ADAM15	-0.634136	0.355661	late
M.GExN	CTSA	-0.394731	0.379531	late
M.GExN	MEGF10	-0.892708	0.393735	late
M.GExN	CSTB	0.473486	0.395338	late
M.GExN	A2ML1	-1.10605	0.402206	late
M.GExN	FREM3	-2.99256	0.410405	late
M.GExN	HCFC1	-0.373452	0.410564	late
M.GExN	CRLF1	0.891892	0.416292	late
M.GExN	MUC3A	-0.970205	0.417442	late
M.GExN	BRINP3	0.717722	0.422644	late
M.GExN	PRSS12	0.915554	0.450723	late
M.GExN	COLEC11	-1.1967	0.460489	late
M.GExN	MEGF9	-0.566511	0.473813	late
M.GExN	SVEP1	0.839535	0.500305	late
M.GExN	MMP15	-0.455435	0.506767	late
M.GExN	SPARCL1	0.785617	0.513719	late
M.GExN	RELN	-0.852425	0.531907	late
M.GExN	P4HTM	0.319709	0.552339	late
M.GExN	LAMA5	-0.604955	0.552541	late
M.GExN	CCBE1	0.820656	0.552741	late
M.GExN	SPOCK1	-0.442938	0.561614	late
M.GExN	LAMB1	-0.640666	0.566031	late
M.GExN	MEGF8	-0.419281	0.566856	late
M.GExN	FRAS1	-0.63233	0.572073	late
M.GExN	AGRN	-0.401148	0.572967	late
M.GExN	SEMA3E	-0.504503	0.582712	late
M.GExN	COL18A1	-0.678957	0.588673	late
M.GExN	HSPG2	-0.907139	0.611565	late
M.GExN	ELN	0.550445	0.632107	late
M.GExN	ELFN1	0.606565	0.635844	late
M.GExN	THBS1	-0.587888	0.63799	late
M.GExN	SPP1	-0.499359	0.645272	late
M.GExN	BMP2	0.522628	0.645609	late
M.GExN	BDNF	-0.579405	0.645635	late
M.GExN	SCUBE3	-0.394399	0.693182	late
M.GExN	P4HA2	-0.4956	0.702414	late
M.GExN	IGFBP4	0.380903	0.711651	late
M.GExN	SEMA6B	-0.390781	0.713313	late
M.GExN	ADAMTS9	0.41344	0.746032	late
M.GExN	GDF11	0.309931	0.76753	late
M.GExN	NID1	-0.396918	0.79957	late
M.GExN	LAMC3	-0.423374	0.809058	late
M.GExN	TNR	-0.328994	0.824592	late
M.GExN	ADAM33	0.465306	0.825763	late
M.GExN	BMPER	-0.266774	0.837695	late
M.GExN	TGM1	0.254427	0.887831	late
M.GExN	FBN1	-0.172091	0.905553	late
M.GExN	SCUBE2	-0.170569	0.914103	late
M.GExN	MEGF11	0.117683	0.915098	late
M.GExN	FBN3	0.0970064	0.917723	late
M.GExN	ADAM22	-0.09771	0.925105	late
M.GExN	HYAL2	0.0634036	0.929174	late
M.GExN	MUC6	0.216097	0.933382	late
M.GExN	EGLN2	0.166402	0.935591	late
M.GExN	SPARC	0.0656923	0.940548	late
M.GExN	PLXNA3	0.0535014	0.954873	late
M.GExN	ADAM28	0.0810641	0.962853	late
M.GExN	PLXNA4	0.0398562	0.97457	late
NSC	ADAM33	-6.76448	1.69e-12	first
NSC	GPC5	-7.18442	2.87e-11	first
NSC	COL2A1	5.58848	4.56e-11	first
NSC	ANXA1	-4.64873	9.11e-09	first
NSC	CCBE1	-4.10722	3.54e-08	first
NSC	PRSS12	-3.81556	8.14e-08	first
NSC	LGI4	-3.99328	1.05e-06	first
NSC	NID1	-3.23358	4.02e-06	first
NSC	NTNG2	-4.01852	4.03e-06	first
NSC	PLXNA4	-3.05906	1.13e-05	first
NSC	LTBP1	-3.00341	1.36e-05	first
NSC	FREM2	-4.78619	1.63e-05	first
NSC	SPARCL1	-4.33753	7.18e-05	first
NSC	NTNG1	-3.2401	0.000122246	first
NSC	FNDC1	-4.56634	0.000140694	first
NSC	FGF12	-3.12166	0.000267818	first
NSC	COL28A1	-3.96481	0.000415012	first
NSC	MEGF10	-2.77794	0.000483573	first
NSC	FGF13	-2.17018	0.0006101	first
NSC	BMPER	-3.80903	0.000993694	first
NSC	LAMA1	-2.59851	0.00145821	first
NSC	IGF1	-2.93882	0.00206811	first
NSC	P4HA3	-3.51337	0.00226179	first
NSC	ADAMTSL1	-3.37956	0.00264984	first
NSC	FBN1	-2.76206	0.00546922	first
NSC	FBN2	-2.34575	0.0070284	first
NSC	SDC2	-1.37238	0.00882749	first
NSC	MGP	3.43152	0.0104673	first
NSC	ADAM22	-2.06453	0.0148694	first
NSC	A2ML1	-2.3954	0.0225693	first
NSC	SEMA6A	-1.33489	0.0289079	first
NSC	FBN3	-1.95884	0.0362064	first
NSC	THBS1	-2.31458	0.0417207	first
NSC	LAMA2	-2.23968	0.051765	first
NSC	COL18A1	1.97058	0.0614684	first
NSC	VWA3B	-2.21602	0.0619895	first
NSC	GPC6	-1.41686	0.0639379	first
NSC	ELN	1.41169	0.0733745	first
NSC	SCUBE2	-2.02339	0.0787459	first
NSC	PLXNA2	-1.17614	0.0824147	first
NSC	SPARC	1.03214	0.0848387	first
NSC	MUC3A	4.69829	0.0854457	first
NSC	SRPX2	-3.8448	0.0863034	first
NSC	SMOC1	-1.74731	0.0887179	first
NSC	LAMB2	-1.25126	0.0923564	first
NSC	MASP1	0.944305	0.103025	first
NSC	SPP1	1.37314	0.105392	first
NSC	PLXNA3	-1.21359	0.113801	first
NSC	FGF14	-1.74277	0.126622	first
NSC	CRLF1	-1.67928	0.139978	first
NSC	MEGF11	-1.67275	0.186401	first
NSC	BRINP3	-1.45904	0.187409	first
NSC	MEGF9	-0.689939	0.200529	first
NSC	COL27A1	-1.24226	0.200876	first
NSC	EYS	-1.87602	0.216108	first
NSC	GPC4	-1.12647	0.22078	first
NSC	KY	-2.61305	0.226639	first
NSC	FRAS1	-1.60811	0.226885	first
NSC	SEMA3E	-1.07021	0.253319	first
NSC	CTSD	0.457237	0.264192	first
NSC	COL3A1	1.94152	0.283087	first
NSC	TECTA	-1.46492	0.29461	first
NSC	ELFN1	1.16914	0.297665	first
NSC	LAMC1	-0.90627	0.301771	first
NSC	RELN	-1.37214	0.304319	first
NSC	SVEP1	-1.4078	0.312685	first
NSC	SPOCK1	-0.887503	0.316164	first
NSC	SEMA5A	-1.09356	0.32015	first
NSC	GPC3	0.849004	0.322611	first
NSC	COL4A2	0.869375	0.323781	first
NSC	GDF11	-0.980316	0.333297	first
NSC	COLEC11	1.51036	0.333477	first
NSC	NRG3	-0.895506	0.33358	first
NSC	PLXNA1	-0.639177	0.334246	first
NSC	FAM20C	0.823015	0.385779	first
NSC	P4HTM	-0.558199	0.389847	first
NSC	PLXNB1	-0.573106	0.40218	first
NSC	HSPG2	-1.15845	0.420984	first
NSC	MEGF8	-0.515083	0.446524	first
NSC	SEMA6B	-0.74561	0.464238	first
NSC	CSTB	-0.503239	0.470849	first
NSC	TCHH	1.0982	0.49021	first
NSC	MUC6	-1.53906	0.498218	first
NSC	ADAM15	-0.496598	0.513026	first
NSC	CTSA	-0.347368	0.543873	first
NSC	MMP15	0.557746	0.554576	first
NSC	HCFC1	0.32546	0.557569	first
NSC	TNR	-0.84881	0.575314	first
NSC	LAMB1	0.576182	0.608926	first
NSC	PCOLCE	-0.374502	0.616067	first
NSC	BMP4	-0.846371	0.629475	first
NSC	LAMA5	-0.454847	0.672128	first
NSC	MUC12	0.382167	0.674739	first
NSC	P4HA2	-0.479125	0.680846	first
NSC	PXDN	-0.34435	0.705926	first
NSC	HYAL2	0.272366	0.731459	first
NSC	ADAM28	-0.702168	0.73258	first
NSC	EGLN2	-0.55424	0.738686	first
NSC	MATN4	0.438791	0.759729	first
NSC	PLOD3	-0.216046	0.760791	first
NSC	PLXND1	0.297007	0.76362	first
NSC	BMP2	-0.391147	0.769788	first
NSC	ECM2	0.397634	0.794786	first
NSC	COL1A2	-0.235628	0.822024	first
NSC	SCUBE3	0.298892	0.823432	first
NSC	IGFBP4	-0.139303	0.906285	first
NSC	ADAMTS9	-0.13684	0.921801	first
NSC	NGLY1	-0.056987	0.943596	first
NSC	AGRN	-0.0447048	0.958209	first
NSC	COL4A1	0.0633338	0.962082	first
NSC	NTN1	0.0321142	0.986199	first
NSC	NRG3	7.44125	2.02e-11	early
NSC	FBN2	4.75499	1.79e-10	early
NSC	GPC6	4.6835	8.65e-09	early
NSC	PLXNA2	2.60959	1.55e-06	early
NSC	LTBP1	3.58584	3.91e-06	early
NSC	MEGF10	2.98237	1.72e-05	early
NSC	FGF13	2.36996	2.29e-05	early
NSC	LAMA1	3.1338	7.39e-05	early
NSC	MEGF9	1.98887	0.00012098	early
NSC	FRAS1	3.60334	0.000179673	early
NSC	NTNG1	3.16358	0.000258289	early
NSC	COL27A1	2.76609	0.000297597	early
NSC	KY	5.88429	0.000318362	early
NSC	SEMA5A	2.98487	0.000345833	early
NSC	ADAM22	2.43297	0.000892395	early
NSC	PLXNA4	2.91137	0.00116581	early
NSC	FREM2	3.68678	0.00122266	early
NSC	FBN1	3.1095	0.00138128	early
NSC	RELN	2.98725	0.00375882	early
NSC	FBN3	2.29998	0.00555597	early
NSC	COL2A1	-4.07119	0.00595796	early
NSC	SRPX2	4.68098	0.00635351	early
NSC	NTNG2	2.72203	0.00653471	early
NSC	FGF14	2.8165	0.00730143	early
NSC	GPC4	1.89816	0.0107501	early
NSC	SEMA6A	1.42872	0.0119635	early
NSC	FGF12	2.28004	0.0142035	early
NSC	A2ML1	2.43368	0.0155543	early
NSC	P4HA3	2.83036	0.0162503	early
NSC	ADAMTSL1	3.15878	0.019869	early
NSC	SPOCK1	1.67282	0.0229889	early
NSC	BRINP3	2.32023	0.0238121	early
NSC	EYS	2.82108	0.0266533	early
NSC	PLXNA3	1.52773	0.027003	early
NSC	COL28A1	2.74772	0.0274159	early
NSC	LAMC1	1.6292	0.0285088	early
NSC	TECTA	2.70242	0.0294553	early
NSC	PXDN	1.41766	0.0371195	early
NSC	BMPER	2.63549	0.0383718	early
NSC	LAMA2	2.30064	0.040178	early
NSC	PRSS12	2.00467	0.0407309	early
NSC	GPC5	3.35312	0.0441355	early
NSC	SMOC1	1.80422	0.0627149	early
NSC	MUC6	3.24571	0.0773145	early
NSC	HSPG2	2.22963	0.0778155	early
NSC	ADAM33	2.47873	0.0804617	early
NSC	PLXNA1	1.02484	0.0844998	early
NSC	SEMA6B	1.50822	0.0963298	early
NSC	CTSD	-0.925207	0.100463	early
NSC	VWA3B	1.92348	0.101517	early
NSC	ELN	-1.35332	0.1066	early
NSC	LAMA5	1.42003	0.11184	early
NSC	CCBE1	1.70621	0.112938	early
NSC	SVEP1	2.0165	0.115528	early
NSC	MEGF11	1.82178	0.133847	early
NSC	ADAMTS9	1.45825	0.144284	early
NSC	MEGF8	0.883296	0.15522	early
NSC	FNDC1	2.1217	0.178871	early
NSC	TNR	1.84924	0.18006	early
NSC	LEP	2.39124	0.198415	early
NSC	SCUBE2	1.56209	0.200747	early
NSC	PLXNB1	0.813164	0.216288	early
NSC	SDC2	0.763086	0.219623	early
NSC	SEMA3E	1.11769	0.22385	early
NSC	THBS1	1.4584	0.231053	early
NSC	NTN1	1.57974	0.232818	early
NSC	IGFBP4	-0.999582	0.299085	early
NSC	SPARC	0.522635	0.303523	early
NSC	ECM2	1.56699	0.328054	early
NSC	ADAM15	0.741344	0.334422	early
NSC	GPC3	-0.918369	0.336607	early
NSC	SPP1	-0.920206	0.350518	early
NSC	COL18A1	-1.1977	0.372712	early
NSC	PLOD3	0.557921	0.400718	early
NSC	SCUBE3	1.01766	0.41248	early
NSC	AGRN	0.562502	0.416416	early
NSC	LAMB1	0.930752	0.429163	early
NSC	CRLF1	1.03971	0.448311	early
NSC	NID1	0.850077	0.461775	early
NSC	MATN4	-1.01774	0.463394	early
NSC	P4HA2	0.864011	0.47072	early
NSC	NGLY1	0.4412	0.521016	early
NSC	PLXND1	-0.775735	0.533334	early
NSC	ELFN1	-0.858644	0.545335	early
NSC	MUC12	-0.58517	0.559584	early
NSC	MASP1	-0.43154	0.561159	early
NSC	CSTB	-0.428234	0.59796	early
NSC	COL3A1	-1.13476	0.618961	early
NSC	CTSA	-0.338718	0.622566	early
NSC	ANXA1	-0.81474	0.625186	early
NSC	GDF11	0.610144	0.627814	early
NSC	LAMB2	0.417633	0.69263	early
NSC	SPARCL1	-0.850127	0.699614	early
NSC	HCFC1	0.261403	0.703214	early
NSC	PODN	0.825577	0.706618	early
NSC	BMP2	-0.587617	0.714223	early
NSC	COL4A2	0.413753	0.724481	early
NSC	COLEC11	0.537834	0.823	early
NSC	HYAL2	-0.219114	0.827483	early
NSC	PCOLCE	-0.205764	0.846228	early
NSC	EGLN2	0.385528	0.857153	early
NSC	FAM20C	0.230477	0.870999	early
NSC	COL1A2	0.18452	0.894059	early
NSC	BMP4	-0.297246	0.909649	early
NSC	LGI4	-0.188147	0.928178	early
NSC	MGP	-0.214675	0.940257	early
NSC	ADAM28	0.224622	0.940947	early
NSC	COL4A1	0.097647	0.95553	early
NSC	TCHH	0.128484	0.964077	early
NSC	P4HTM	0.0493357	0.966235	early
NSC	IGF1	0.0899924	0.969119	early
NSC	MMP15	0.0594151	0.970104	early
NSC	COL2A1	-5.51455	2.04e-05	late
NSC	ECM2	-3.55476	0.011924	late
NSC	SEMA5A	-2.66903	0.0122034	late
NSC	SPARC	-1.37713	0.0208324	late
NSC	MGP	-3.64921	0.0212249	late
NSC	COL4A2	-1.83758	0.0235114	late
NSC	ADAMTSL1	-3.32419	0.0339394	late
NSC	LTBP1	1.40085	0.034492	late
NSC	LGI4	2.312	0.035445	late
NSC	RELN	-2.63164	0.0361486	late
NSC	NTN1	-2.63478	0.0401665	late
NSC	PLXNA2	-1.66814	0.0404933	late
NSC	ADAMTS9	-1.96362	0.0536489	late
NSC	PXDN	-1.46643	0.0575574	late
NSC	COL27A1	-1.94946	0.0609336	late
NSC	NRG3	1.57338	0.0636037	late
NSC	MATN4	-2.19114	0.0660505	late
NSC	LAMB1	-1.80339	0.0818262	late
NSC	COL3A1	-3.11877	0.0847451	late
NSC	SCUBE3	-1.85728	0.0911342	late
NSC	FRAS1	-2.23411	0.0970191	late
NSC	TCHH	-2.34992	0.127697	late
NSC	FAM20C	-1.3335	0.150341	late
NSC	GPC4	-1.21959	0.188686	late
NSC	LAMA5	-1.26356	0.190978	late
NSC	COL18A1	-1.56672	0.19369	late
NSC	LAMA2	-1.71513	0.194478	late
NSC	SRPX2	-3.28868	0.19862	late
NSC	HCFC1	-0.652677	0.207952	late
NSC	SPOCK1	-1.09792	0.216229	late
NSC	COLEC11	-1.99741	0.220209	late
NSC	HSPG2	-1.74098	0.222034	late
NSC	CSTB	0.826593	0.223597	late
NSC	MASP1	-0.753775	0.23426	late
NSC	BMPER	-1.78141	0.236183	late
NSC	FGF13	-0.97842	0.247975	late
NSC	LAMC1	-1.01603	0.252873	late
NSC	CTSA	0.610831	0.255476	late
NSC	EYS	-1.81278	0.258636	late
NSC	FGF14	-1.43525	0.283773	late
NSC	NID1	1.11111	0.287757	late
NSC	FREM2	-1.68904	0.29647	late
NSC	CTSD	-0.649808	0.301478	late
NSC	P4HA3	-1.50424	0.312893	late
NSC	SEMA6B	-0.996467	0.332351	late
NSC	SPP1	-0.887414	0.350312	late
NSC	FBN3	-1.01927	0.355529	late
NSC	IGFBP4	0.859895	0.370694	late
NSC	AGRN	-0.530526	0.425894	late
NSC	MEGF9	-0.543913	0.446724	late
NSC	MMP15	-0.727935	0.451116	late
NSC	ADAM33	1.16491	0.452318	late
NSC	LAMB2	0.654502	0.453686	late
NSC	P4HTM	0.493263	0.480935	late
NSC	TNR	-1.09465	0.484537	late
NSC	ELN	-0.662957	0.48921	late
NSC	BRINP3	-0.94	0.489366	late
NSC	PCOLCE	0.514661	0.499412	late
NSC	SVEP1	-1.03451	0.51593	late
NSC	PLXNA4	-0.729524	0.524051	late
NSC	ADAM22	-0.653738	0.525081	late
NSC	BMP2	0.779828	0.533698	late
NSC	PLXNA3	-0.563916	0.53786	late
NSC	A2ML1	-0.823872	0.55015	late
NSC	SPARCL1	1.10144	0.553119	late
NSC	PLXNA1	-0.435162	0.561679	late
NSC	SDC2	0.420073	0.564905	late
NSC	LAMA1	-0.687278	0.56839	late
NSC	NGLY1	-0.389337	0.569797	late
NSC	ELFN1	-0.715507	0.587223	late
NSC	MEGF8	-0.40607	0.596085	late
NSC	PLXND1	-0.490034	0.618701	late
NSC	NTNG2	-0.729488	0.620861	late
NSC	PLOD3	-0.335731	0.639223	late
NSC	PODN	0.888992	0.646011	late
NSC	SEMA6A	-0.34903	0.680773	late
NSC	VWA3B	-0.614007	0.694417	late
NSC	FGF12	0.4856	0.695085	late
NSC	SMOC1	-0.526102	0.6959	late
NSC	COL28A1	-0.693112	0.701857	late
NSC	FBN1	-0.537581	0.716125	late
NSC	P4HA2	-0.440609	0.729525	late
NSC	CCBE1	0.468413	0.738219	late
NSC	MEGF11	-0.51053	0.74831	late
NSC	CRLF1	0.465525	0.7486	late
NSC	PLXNB1	-0.255356	0.759702	late
NSC	GPC5	-0.603389	0.761139	late
NSC	ANXA1	0.480863	0.774004	late
NSC	ADAM15	-0.252585	0.780621	late
NSC	GDF11	0.319657	0.80036	late
NSC	FNDC1	-0.446592	0.815812	late
NSC	GPC3	-0.253221	0.818438	late
NSC	FBN2	0.185059	0.82653	late
NSC	TECTA	-0.356163	0.844403	late
NSC	IGF1	0.303614	0.853745	late
NSC	MEGF10	-0.196258	0.856669	late
NSC	GPC6	0.197489	0.858213	late
NSC	ADAM28	0.335918	0.884495	late
NSC	THBS1	-0.23527	0.884945	late
NSC	SEMA3E	-0.164518	0.894828	late
NSC	COL4A1	-0.152915	0.905076	late
NSC	HYAL2	-0.103602	0.911208	late
NSC	PRSS12	0.1458	0.923498	late
NSC	EGLN2	0.177462	0.92913	late
NSC	MUC12	0.0920195	0.935534	late
NSC	NTNG1	0.0780508	0.957762	late
NSC	COL1A2	0.060385	0.961537	late
NSC	SCUBE2	-0.0312955	0.985333	late
Endothelial	SEMA5A	-3.85998	1.48e-06	first
Endothelial	PRSS12	-4.51794	1.99e-06	first
Endothelial	ADAMTS9	-3.99473	3.22e-06	first
Endothelial	PLXNA2	-3.79835	3.28e-05	first
Endothelial	AGRN	-2.297	8.49e-05	first
Endothelial	PLXNA4	-4.55536	0.000170632	first
Endothelial	FGF12	-3.20489	0.00119956	first
Endothelial	LAMC3	-3.08827	0.00140309	first
Endothelial	SVEP1	-4.36243	0.00159388	first
Endothelial	ADAM33	-3.70419	0.00220235	first
Endothelial	NID1	-2.35538	0.00431995	first
Endothelial	SEMA6B	-2.89381	0.00493229	first
Endothelial	GPC5	-4.66669	0.00644503	first
Endothelial	LAMB1	-2.40705	0.00751825	first
Endothelial	CSTB	-2.17152	0.00791005	first
Endothelial	COL4A1	-2.10045	0.00791008	first
Endothelial	MASP1	2.77115	0.00827537	first
Endothelial	COL4A2	-1.97783	0.0098229	first
Endothelial	HSPG2	-2.56332	0.0108504	first
Endothelial	COL2A1	4.10402	0.0134445	first
Endothelial	THBS1	-3.33354	0.0149822	first
Endothelial	FGF14	-4.30957	0.0179844	first
Endothelial	LAMA2	-2.71222	0.0182255	first
Endothelial	RELN	-4.15841	0.0187019	first
Endothelial	MEGF8	-1.87193	0.0196271	first
Endothelial	MEGF9	-2.33166	0.0198798	first
Endothelial	GPC3	2.9968	0.0207531	first
Endothelial	CCBE1	-2.83107	0.0212128	first
Endothelial	LAMC1	-1.75491	0.0296704	first
Endothelial	MMP15	-1.58942	0.0348295	first
Endothelial	FBN1	-2.22278	0.0386543	first
Endothelial	ADAM22	-3.16776	0.0393478	first
Endothelial	NRG3	-4.05727	0.0460895	first
Endothelial	SPARC	-1.05386	0.049517	first
Endothelial	PLOD3	-1.42077	0.0515054	first
Endothelial	SEMA3E	-3.21945	0.0644694	first
Endothelial	COLEC11	-2.24199	0.0849416	first
Endothelial	FRAS1	-2.85791	0.0987662	first
Endothelial	GPC6	-2.82274	0.112238	first
Endothelial	COL3A1	-1.6284	0.116029	first
Endothelial	EYS	-4.2153	0.117921	first
Endothelial	MGP	-1.93898	0.126436	first
Endothelial	COL18A1	-1.61553	0.136376	first
Endothelial	ANXA1	-1.28684	0.147574	first
Endothelial	NTNG1	-2.11561	0.14865	first
Endothelial	HYAL2	-0.88981	0.15636	first
Endothelial	LTBP1	-1.7404	0.161372	first
Endothelial	SEMA6A	-1.32597	0.173042	first
Endothelial	LAMA5	-1.72088	0.180235	first
Endothelial	CTSA	-0.88168	0.205668	first
Endothelial	PXDN	-0.954841	0.216055	first
Endothelial	LAMA1	-1.78945	0.216669	first
Endothelial	P4HA3	-2.77952	0.236143	first
Endothelial	ECM2	-1.76672	0.261372	first
Endothelial	BMPER	-3.34474	0.263887	first
Endothelial	MEGF11	-1.78157	0.294618	first
Endothelial	FGF13	-1.28489	0.300146	first
Endothelial	LAMB2	-0.922858	0.336873	first
Endothelial	PCOLCE	-1.03105	0.361139	first
Endothelial	ADAM15	-0.779065	0.373972	first
Endothelial	EGLN2	-1.34986	0.374583	first
Endothelial	FAM20C	-0.737893	0.412872	first
Endothelial	MEGF10	0.901459	0.41999	first
Endothelial	CTSD	0.702305	0.427041	first
Endothelial	SERPINE1	-1.459	0.447628	first
Endothelial	MUC12	1.22612	0.466045	first
Endothelial	ADAMTSL1	-1.95439	0.469567	first
Endothelial	A2ML1	-1.77807	0.519203	first
Endothelial	PLXND1	-0.731706	0.522217	first
Endothelial	HCFC1	-0.546979	0.56466	first
Endothelial	FNDC1	-2.12196	0.612326	first
Endothelial	PLXNB1	0.528163	0.618702	first
Endothelial	FREM2	-1.46414	0.623404	first
Endothelial	SDC2	-0.592133	0.636428	first
Endothelial	ELFN1	-0.62428	0.699306	first
Endothelial	GDF11	-0.50848	0.706267	first
Endothelial	BRINP3	0.657899	0.738996	first
Endothelial	IGFBP4	-0.331654	0.746785	first
Endothelial	P4HTM	-0.332214	0.756751	first
Endothelial	SCUBE3	-0.641534	0.758512	first
Endothelial	ELN	0.301167	0.784386	first
Endothelial	SPP1	-0.425708	0.786926	first
Endothelial	BMP2	-0.551169	0.790729	first
Endothelial	P4HA2	0.38205	0.815244	first
Endothelial	NGLY1	0.217097	0.84635	first
Endothelial	SPARCL1	-0.224054	0.854265	first
Endothelial	FBN2	-0.350861	0.865459	first
Endothelial	PLXNA3	0.235069	0.887295	first
Endothelial	SMOC1	-0.217624	0.895547	first
Endothelial	IGF2	-0.281695	0.903189	first
Endothelial	COL27A1	0.11347	0.945926	first
Endothelial	PLXNA1	0.0683161	0.957659	first
Endothelial	COL1A2	-0.0379558	0.976038	first
Endothelial	FBN3	0.0189967	0.991579	first
Endothelial	SPOCK1	0.0144116	0.992126	first
Endothelial	GPC4	-0.0113067	0.994857	first
Endothelial	NRG3	8.31803	4.24e-08	early
Endothelial	ADAMTS9	3.87497	0.000159302	early
Endothelial	RELN	5.10777	0.000568478	early
Endothelial	GPC6	4.97914	0.000786859	early
Endothelial	ADAM22	4.06422	0.00114729	early
Endothelial	FGF13	2.8651	0.00305559	early
Endothelial	PLXNA2	2.87578	0.00326829	early
Endothelial	EYS	5.76536	0.00345917	early
Endothelial	SEMA5A	2.60797	0.00550837	early
Endothelial	HSPG2	2.59555	0.00877653	early
Endothelial	SEMA6A	2.21526	0.00924964	early
Endothelial	PRSS12	2.78743	0.00937633	early
Endothelial	PLXNA4	3.41014	0.0119697	early
Endothelial	MEGF9	2.51253	0.012297	early
Endothelial	NTNG1	3.16918	0.0145186	early
Endothelial	ADAMTSL1	4.4928	0.0178401	early
Endothelial	FGF14	3.96523	0.0216107	early
Endothelial	GPC5	3.71651	0.046701	early
Endothelial	P4HA3	4.25311	0.0486526	early
Endothelial	SEMA3E	3.44804	0.0547441	early
Endothelial	AGRN	1.38082	0.0747234	early
Endothelial	LAMA1	2.48475	0.0752192	early
Endothelial	FBN1	2.0371	0.0850637	early
Endothelial	SEMA6B	2.06335	0.0896329	early
Endothelial	MEGF11	2.58653	0.110279	early
Endothelial	BMPER	4.46974	0.110465	early
Endothelial	A2ML1	3.82104	0.132146	early
Endothelial	FREM2	3.8859	0.133558	early
Endothelial	LTBP1	1.90591	0.141166	early
Endothelial	LAMA5	1.93116	0.151939	early
Endothelial	SERPINE1	2.50587	0.160521	early
Endothelial	SVEP1	2.49883	0.166232	early
Endothelial	MMP15	1.25607	0.169324	early
Endothelial	ADAM33	2.12083	0.175851	early
Endothelial	P4HTM	-1.4322	0.176352	early
Endothelial	CCBE1	1.91126	0.176783	early
Endothelial	LAMA2	1.77384	0.203648	early
Endothelial	LAMB1	1.44857	0.205562	early
Endothelial	SCUBE3	2.23239	0.208997	early
Endothelial	NGLY1	1.23811	0.214309	early
Endothelial	COL18A1	1.44176	0.233656	early
Endothelial	COL4A2	1.13367	0.248582	early
Endothelial	PLOD3	1.10583	0.256399	early
Endothelial	HYAL2	0.80655	0.281962	early
Endothelial	ELFN1	1.65793	0.288046	early
Endothelial	ADAM15	1.01879	0.291953	early
Endothelial	LAMC3	1.35865	0.318943	early
Endothelial	FBN3	1.56907	0.333527	early
Endothelial	CTSD	-0.981401	0.346249	early
Endothelial	LAMC1	0.974524	0.354626	early
Endothelial	FGF12	1.24869	0.376315	early
Endothelial	MASP1	-1.44735	0.377803	early
Endothelial	ELN	0.934923	0.389064	early
Endothelial	FRAS1	1.72664	0.396056	early
Endothelial	COL27A1	1.25495	0.401727	early
Endothelial	EGLN2	1.37837	0.416492	early
Endothelial	MEGF8	0.957498	0.474881	early
Endothelial	THBS1	1.43096	0.476378	early
Endothelial	COL3A1	-1.07868	0.47664	early
Endothelial	PXDN	0.678	0.486121	early
Endothelial	HCFC1	0.753989	0.497391	early
Endothelial	COL4A1	0.771098	0.502416	early
Endothelial	FNDC1	2.72449	0.55263	early
Endothelial	PLXNB1	-0.781973	0.553807	early
Endothelial	COLEC11	1.04892	0.571791	early
Endothelial	PLXND1	0.749624	0.577121	early
Endothelial	SPARCL1	-0.706503	0.580972	early
Endothelial	BMP2	1.21781	0.588765	early
Endothelial	LAMB2	0.653864	0.593575	early
Endothelial	ECM2	1.05151	0.602805	early
Endothelial	GDF11	0.803124	0.610725	early
Endothelial	GPC3	-1.04791	0.622116	early
Endothelial	FBN2	1.04312	0.672973	early
Endothelial	SCUBE2	1.1306	0.679335	early
Endothelial	PLXNA1	0.584179	0.686591	early
Endothelial	CTSA	-0.45712	0.688601	early
Endothelial	SDC2	0.541914	0.739593	early
Endothelial	IGFBP4	0.26782	0.849193	early
Endothelial	COL2A1	-0.767914	0.850606	early
Endothelial	NID1	0.295453	0.859323	early
Endothelial	SPP1	-0.364956	0.866261	early
Endothelial	IGF2	-0.507178	0.866972	early
Endothelial	P4HA2	-0.299363	0.893901	early
Endothelial	PCOLCE	0.248721	0.894297	early
Endothelial	SMOC1	0.256194	0.915929	early
Endothelial	SPARC	0.111666	0.917914	early
Endothelial	COL1A2	-0.161481	0.924054	early
Endothelial	BRINP3	0.241257	0.935613	early
Endothelial	SPOCK1	0.157947	0.94117	early
Endothelial	MGP	-0.149988	0.953584	early
Endothelial	CSTB	0.0918933	0.961708	early
Endothelial	WFIKKN2	0.137725	0.967666	early
Endothelial	GPC4	0.0919134	0.973949	early
Endothelial	FAM20C	0.0543145	0.978238	early
Endothelial	ANXA1	0.0388347	0.984249	early
Endothelial	MEGF10	-0.0377558	0.988338	early
Endothelial	MUC12	-0.0236811	0.994191	early
Endothelial	PLXNA3	-0.0189749	0.994191	early
Endothelial	FGF13	-2.76665	0.0259477	late
Endothelial	FBN3	-2.88343	0.061833	late
Endothelial	NRG3	-4.50207	0.0775655	late
Endothelial	FBN2	-3.54663	0.0785868	late
Endothelial	RELN	-4.05464	0.0823805	late
Endothelial	GPC3	-2.94168	0.107147	late
Endothelial	MASP1	-2.36339	0.120898	late
Endothelial	PLXNA2	-2.03252	0.142272	late
Endothelial	EYS	-4.56257	0.146137	late
Endothelial	NGLY1	-1.44583	0.159458	late
Endothelial	COL2A1	-4.17561	0.164546	late
Endothelial	CTSA	1.04433	0.172785	late
Endothelial	SCUBE3	-2.67986	0.189555	late
Endothelial	ADAM22	-2.53775	0.217362	late
Endothelial	ELN	-1.26962	0.246813	late
Endothelial	ADAMTSL1	-3.3206	0.260781	late
Endothelial	COL3A1	1.46956	0.278349	late
Endothelial	PLXNA3	-1.67989	0.288086	late
Endothelial	SEMA6A	-1.28366	0.296504	late
Endothelial	NTNG1	-1.97391	0.310115	late
Endothelial	GPC6	-2.32089	0.341245	late
Endothelial	SPARC	0.726619	0.352747	late
Endothelial	NID1	1.18886	0.366956	late
Endothelial	CSTB	1.1465	0.367436	late
Endothelial	P4HTM	0.965517	0.378765	late
Endothelial	MGP	1.4368	0.402016	late
Endothelial	SERPINE1	-1.89655	0.415492	late
Endothelial	COL27A1	-1.29408	0.450235	late
Endothelial	FGF14	-2.10481	0.452532	late
Endothelial	SEMA3E	-1.94289	0.476316	late
Endothelial	MEGF8	-1.03563	0.478825	late
Endothelial	ANXA1	0.873449	0.486292	late
Endothelial	LAMA1	-1.31221	0.519783	late
Endothelial	GPC5	-1.87365	0.527441	late
Endothelial	MEGF9	-0.95065	0.557866	late
Endothelial	MEGF10	-0.888522	0.587203	late
Endothelial	SPARCL1	0.728756	0.607461	late
Endothelial	MUC12	-1.21025	0.609195	late
Endothelial	SEMA5A	-0.825609	0.612769	late
Endothelial	FAM20C	0.576691	0.628401	late
Endothelial	COL4A1	0.643547	0.651826	late
Endothelial	ELFN1	-0.870642	0.667618	late
Endothelial	THBS1	-0.982186	0.690144	late
Endothelial	PRSS12	-0.746153	0.702043	late
Endothelial	LTBP1	-0.738087	0.711656	late
Endothelial	FGF12	0.678505	0.711656	late
Endothelial	PCOLCE	0.614467	0.713556	late
Endothelial	PLXNA1	-0.565157	0.717867	late
Endothelial	SPP1	0.621365	0.758986	late
Endothelial	COLEC11	0.720592	0.763736	late
Endothelial	LAMA5	-0.606741	0.771764	late
Endothelial	FBN1	-0.523491	0.792238	late
Endothelial	MEGF11	-0.708495	0.799247	late
Endothelial	PLXNA4	-0.550484	0.830734	late
Endothelial	IGF2	0.627604	0.838107	late
Endothelial	SVEP1	-0.556351	0.853413	late
Endothelial	PLOD3	0.240111	0.864468	late
Endothelial	LAMC3	0.352572	0.867584	late
Endothelial	CCBE1	0.400302	0.869959	late
Endothelial	LAMC1	0.252344	0.875638	late
Endothelial	ADAMTS9	-0.30802	0.878734	late
Endothelial	COL4A2	0.239776	0.882132	late
Endothelial	COL18A1	-0.267662	0.893176	late
Endothelial	ADAM15	-0.17665	0.903203	late
Endothelial	COL1A2	0.167107	0.922061	late
Endothelial	PXDN	0.130706	0.924674	late
Endothelial	HYAL2	0.108474	0.925396	late
Endothelial	HCFC1	-0.126124	0.934444	late
Endothelial	MMP15	0.122899	0.936613	late
Endothelial	SEMA6B	-0.164966	0.941217	late
Endothelial	HSPG2	0.134318	0.944668	late
Endothelial	GDF11	-0.144405	0.945509	late
Endothelial	ECM2	0.168902	0.953111	late
Endothelial	LAMB2	0.0998084	0.953632	late
Endothelial	SPOCK1	-0.121829	0.953772	late
Endothelial	EGLN2	-0.129777	0.961028	late
Endothelial	AGRN	0.06612	0.964953	late
Endothelial	SDC2	0.0791429	0.969934	late
Endothelial	IGFBP4	0.0598594	0.970446	late
Endothelial	LAMB1	0.0603447	0.976247	late
Endothelial	LAMA2	-0.0709999	0.976649	late
Endothelial	PLXNB1	-0.0484596	0.978375	late
Endothelial	P4HA2	-0.0627354	0.978982	late
Endothelial	GPC4	-0.0554276	0.983119	late
Endothelial	PLXND1	-0.0283396	0.988414	late
Endothelial	ADAM33	0.0288897	0.992663	late
Endothelial	SMOC1	0.0185921	0.995427	late
Endothelial	CTSD	-0.00561992	0.99751	late
GABA IN	IGF1	-4.32438	1.77e-17	first
GABA IN	TNR	-6.21453	5.05e-08	first
GABA IN	BMPER	-4.52406	8.89e-07	first
GABA IN	FGF12	-3.36141	1.5e-06	first
GABA IN	PLXNA3	-2.57839	2.09e-06	first
GABA IN	GPC6	-5.21045	7.2e-06	first
GABA IN	SVEP1	-3.06352	1.6e-05	first
GABA IN	CCBE1	-3.56261	7.17e-05	first
GABA IN	THBS1	-3.62213	0.000113204	first
GABA IN	MEGF9	-2.16173	0.000938832	first
GABA IN	SPOCK1	-1.67435	0.00106323	first
GABA IN	MASP1	1.78026	0.00228004	first
GABA IN	LGI4	-2.97843	0.0024711	first
GABA IN	FGF14	-2.64086	0.00388321	first
GABA IN	LAMC1	-2.7344	0.00484786	first
GABA IN	SPARCL1	-2.85557	0.00531841	first
GABA IN	CTSD	1.2871	0.00659625	first
GABA IN	ELFN1	-2.06494	0.00713718	first
GABA IN	SDC2	-1.75875	0.0138953	first
GABA IN	PLXNA2	-1.82179	0.0147233	first
GABA IN	LAMA5	-1.71028	0.0181503	first
GABA IN	FBN1	-2.61033	0.0193497	first
GABA IN	NRG3	-1.97424	0.0223052	first
GABA IN	COL2A1	4.78576	0.0237199	first
GABA IN	FBN3	-1.82274	0.0301706	first
GABA IN	FBN2	-2.50127	0.0404855	first
GABA IN	PLXNA4	-1.551	0.041557	first
GABA IN	SEMA5A	-1.78263	0.0461978	first
GABA IN	ADAM22	-0.892597	0.0562678	first
GABA IN	GDF11	-1.25679	0.0792883	first
GABA IN	LTBP1	-2.13074	0.080407	first
GABA IN	MEGF8	-0.949495	0.0811989	first
GABA IN	SCUBE2	-1.73329	0.0907853	first
GABA IN	PCOLCE	-1.2061	0.0948311	first
GABA IN	NTNG1	-1.73766	0.0974393	first
GABA IN	MATN4	-1.67123	0.0995042	first
GABA IN	SMOC1	-1.07146	0.120186	first
GABA IN	SEMA3E	-1.6282	0.124966	first
GABA IN	ADAMTSL1	-1.51194	0.151558	first
GABA IN	EYS	-2.06779	0.156803	first
GABA IN	P4HA3	-2.19709	0.161959	first
GABA IN	FRAS1	-1.78925	0.162442	first
GABA IN	PRSS12	-1.38021	0.171255	first
GABA IN	SHH	2.21606	0.172539	first
GABA IN	COL4A2	-1.22658	0.185663	first
GABA IN	GPC5	-3.1325	0.189509	first
GABA IN	COL4A1	-1.3546	0.204604	first
GABA IN	FREM2	-1.66776	0.214569	first
GABA IN	LAMA2	-2.1108	0.229681	first
GABA IN	TECTA	-1.72196	0.241512	first
GABA IN	ADAM28	-1.57816	0.27255	first
GABA IN	MEGF10	-1.52796	0.28064	first
GABA IN	NID1	-1.50974	0.298679	first
GABA IN	LAMA1	-1.55719	0.318038	first
GABA IN	CSTB	-0.593521	0.323465	first
GABA IN	EGLN2	-1.41141	0.333129	first
GABA IN	ECM2	-1.95003	0.336166	first
GABA IN	COL1A2	1.20208	0.35112	first
GABA IN	HSPG2	-1.79191	0.368224	first
GABA IN	SCUBE3	-0.934065	0.381232	first
GABA IN	FGF13	-0.362145	0.384368	first
GABA IN	COLEC11	1.81054	0.409534	first
GABA IN	MMP15	0.740825	0.411844	first
GABA IN	ADAM15	0.773194	0.419817	first
GABA IN	SPARC	0.694447	0.448006	first
GABA IN	NTNG2	-1.16733	0.464445	first
GABA IN	MEGF11	-0.908948	0.468088	first
GABA IN	HCFC1	-0.488448	0.470339	first
GABA IN	MUC12	-0.999023	0.478084	first
GABA IN	LAMB1	-0.744967	0.480186	first
GABA IN	SEMA6B	-0.749637	0.503558	first
GABA IN	CRLF1	-0.940757	0.512231	first
GABA IN	PLOD3	-0.461106	0.530375	first
GABA IN	WFIKKN2	1.68637	0.536982	first
GABA IN	HYAL2	0.612382	0.542529	first
GABA IN	KY	-1.62184	0.57759	first
GABA IN	COL18A1	-1.07295	0.585622	first
GABA IN	A2ML1	-1.04759	0.596286	first
GABA IN	ELN	-0.463729	0.602609	first
GABA IN	CTSA	-0.436281	0.615888	first
GABA IN	BRINP3	-0.559085	0.628022	first
GABA IN	FAM20C	-0.515014	0.630334	first
GABA IN	P4HA2	-0.500398	0.679069	first
GABA IN	PLXNB1	0.359812	0.683538	first
GABA IN	NTN1	-0.535548	0.69683	first
GABA IN	BMP2	-0.557774	0.737589	first
GABA IN	COL28A1	-0.940565	0.742745	first
GABA IN	GPC3	-0.658804	0.744153	first
GABA IN	PXDN	0.284316	0.746754	first
GABA IN	TCHH	-0.561701	0.762023	first
GABA IN	COL3A1	0.845592	0.778876	first
GABA IN	AGRN	-0.263185	0.786516	first
GABA IN	SEMA6A	-0.203288	0.822543	first
GABA IN	ADAMTS9	-0.324652	0.828111	first
GABA IN	VWA3B	-0.558146	0.83567	first
GABA IN	COL27A1	-0.383408	0.845337	first
GABA IN	PLXNA1	-0.145147	0.858891	first
GABA IN	IGFBP4	-0.217285	0.861774	first
GABA IN	LAMB2	-0.250762	0.869891	first
GABA IN	TPO	0.416693	0.886534	first
GABA IN	ANXA1	0.243011	0.899847	first
GABA IN	NGLY1	-0.0832334	0.901355	first
GABA IN	LEP	-0.351831	0.908567	first
GABA IN	MUC4	-0.276519	0.915651	first
GABA IN	GPC4	0.117448	0.938371	first
GABA IN	SPP1	0.0784227	0.948271	first
GABA IN	RELN	0.0705472	0.954624	first
GABA IN	PLXND1	0.052103	0.976659	first
GABA IN	P4HTM	-0.0163497	0.98492	first
GABA IN	NRG3	7.87614	1.94e-12	early
GABA IN	GPC6	6.55007	1.23e-09	early
GABA IN	ADAMTSL1	5.90102	4.72e-09	early
GABA IN	FGF13	3.23506	1.78e-07	early
GABA IN	FRAS1	4.78199	6.86e-07	early
GABA IN	FGF14	4.39743	1.71e-06	early
GABA IN	LTBP1	4.23501	4.32e-06	early
GABA IN	PLXNA4	3.21193	9.13e-06	early
GABA IN	BRINP3	3.83289	1.32e-05	early
GABA IN	GPC5	6.558	2.39e-05	early
GABA IN	PLXNA2	2.55015	3.49e-05	early
GABA IN	TNR	4.55113	6.92e-05	early
GABA IN	MEGF9	2.58086	0.000127326	early
GABA IN	BMPER	3.46783	0.00033784	early
GABA IN	EYS	3.95098	0.000692379	early
GABA IN	LAMC1	2.83073	0.000703411	early
GABA IN	SPOCK1	2.19131	0.000825181	early
GABA IN	SMOC1	2.34675	0.000996715	early
GABA IN	ADAM22	2.47677	0.00164889	early
GABA IN	NTN1	2.74499	0.00450509	early
GABA IN	COL4A2	2.13318	0.00486726	early
GABA IN	SVEP1	3.04912	0.00488293	early
GABA IN	FBN1	2.72141	0.00598081	early
GABA IN	FGF12	2.20196	0.00918853	early
GABA IN	MEGF10	2.82061	0.0107604	early
GABA IN	THBS1	2.33919	0.0118837	early
GABA IN	SDC2	1.71491	0.0123379	early
GABA IN	SCUBE2	2.41593	0.0136392	early
GABA IN	LAMA1	2.90805	0.0142624	early
GABA IN	LAMA2	3.48215	0.0155295	early
GABA IN	SEMA5A	1.89782	0.0239067	early
GABA IN	FBN3	1.85336	0.0243583	early
GABA IN	FBN2	2.68306	0.0262643	early
GABA IN	TECTA	2.65306	0.0296021	early
GABA IN	P4HA3	2.903	0.0365744	early
GABA IN	LAMB1	1.58013	0.0547735	early
GABA IN	PCOLCE	-1.72521	0.0561888	early
GABA IN	PLXNA3	1.32447	0.0627579	early
GABA IN	COL4A1	1.79172	0.0629133	early
GABA IN	ELFN1	1.56093	0.0664138	early
GABA IN	SEMA6A	1.20943	0.0688183	early
GABA IN	HSPG2	2.85303	0.0714372	early
GABA IN	A2ML1	2.63865	0.077548	early
GABA IN	PLOD3	1.01312	0.0792789	early
GABA IN	MEGF8	0.966976	0.0828896	early
GABA IN	FREM2	2.06525	0.0961086	early
GABA IN	ECM2	2.91152	0.102158	early
GABA IN	SEMA3E	1.69614	0.112491	early
GABA IN	CTSD	-0.945407	0.120642	early
GABA IN	SEMA6B	1.42782	0.124519	early
GABA IN	FAM20C	1.27196	0.141358	early
GABA IN	MEGF11	1.47035	0.165578	early
GABA IN	PXDN	0.920553	0.198238	early
GABA IN	NTNG1	1.47906	0.207308	early
GABA IN	P4HA2	1.18758	0.217562	early
GABA IN	GDF11	0.982842	0.218256	early
GABA IN	GPC4	1.36729	0.225928	early
GABA IN	AGRN	0.950143	0.226855	early
GABA IN	CRLF1	1.44391	0.232746	early
GABA IN	GPC3	1.92949	0.236076	early
GABA IN	RELN	1.06896	0.256828	early
GABA IN	VWA3B	2.28976	0.262637	early
GABA IN	COL2A1	-3.45619	0.268473	early
GABA IN	PRSS12	1.15704	0.278475	early
GABA IN	HCFC1	0.651148	0.31168	early
GABA IN	NGLY1	0.529223	0.329266	early
GABA IN	PLXNA1	0.634887	0.347203	early
GABA IN	NTNG2	1.34903	0.370436	early
GABA IN	CCBE1	1.02018	0.422612	early
GABA IN	EGLN2	1.09496	0.492436	early
GABA IN	ADAM15	-0.7058	0.494127	early
GABA IN	MUC12	-0.981542	0.49664	early
GABA IN	MASP1	-0.621439	0.500443	early
GABA IN	MMP15	0.616378	0.543057	early
GABA IN	P4HTM	-0.431047	0.568352	early
GABA IN	SPP1	0.600194	0.57839	early
GABA IN	BMP2	0.858623	0.598777	early
GABA IN	ADAMTS9	0.745937	0.606838	early
GABA IN	IGFBP4	0.584322	0.61629	early
GABA IN	HYAL2	-0.521642	0.64506	early
GABA IN	LGI4	-0.648576	0.671237	early
GABA IN	ELN	-0.359794	0.710544	early
GABA IN	LAMA5	0.460176	0.71407	early
GABA IN	SPARCL1	-0.512434	0.753232	early
GABA IN	TCHH	0.636432	0.757629	early
GABA IN	NID1	0.612575	0.783149	early
GABA IN	SHH	-0.686227	0.799759	early
GABA IN	PLXNB1	0.215993	0.849353	early
GABA IN	COL18A1	0.417261	0.875802	early
GABA IN	COL1A2	0.305591	0.878708	early
GABA IN	SCUBE3	0.224136	0.904737	early
GABA IN	CSTB	0.0966871	0.92719	early
GABA IN	SPARC	-0.109313	0.944568	early
GABA IN	IGF1	0.137471	0.94485	early
GABA IN	PLXND1	-0.154691	0.951081	early
GABA IN	CTSA	0.0756226	0.957092	early
GABA IN	ANXA1	-0.0612869	0.984616	early
GABA IN	MATN4	-0.04334	0.984901	early
GABA IN	COL27A1	0.028715	0.993465	early
GABA IN	PCOLCE	1.59891	0.00679574	late
GABA IN	MASP1	-1.69449	0.0182539	late
GABA IN	PXDN	-1.48567	0.0265693	late
GABA IN	LGI4	2.26362	0.0297274	late
GABA IN	GPC4	-2.1484	0.0479073	late
GABA IN	SPARCL1	2.13785	0.0484883	late
GABA IN	MMP15	-1.54488	0.0521426	late
GABA IN	LTBP1	-2.2908	0.0660042	late
GABA IN	IGF1	1.79368	0.0776935	late
GABA IN	TPO	-3.75417	0.0797145	late
GABA IN	FBN2	-2.34577	0.0830746	late
GABA IN	COL1A2	-2.11492	0.0833271	late
GABA IN	PLXNA2	-1.54611	0.084332	late
GABA IN	SEMA6A	-1.21202	0.0932086	late
GABA IN	NTNG1	-1.95476	0.0936102	late
GABA IN	LAMA1	-2.37861	0.10463	late
GABA IN	GPC5	-3.86592	0.126574	late
GABA IN	A2ML1	-2.47175	0.131347	late
GABA IN	LAMA2	-2.68945	0.137243	late
GABA IN	RELN	-1.38225	0.137895	late
GABA IN	NRG3	1.36046	0.137895	late
GABA IN	COL4A2	-1.42689	0.139562	late
GABA IN	COLEC11	-2.99696	0.146023	late
GABA IN	MEGF10	-1.99033	0.148855	late
GABA IN	COL2A1	-4.3145	0.151016	late
GABA IN	ECM2	-2.75951	0.158116	late
GABA IN	NTN1	-1.50349	0.174948	late
GABA IN	FRAS1	-1.80096	0.175564	late
GABA IN	KY	-3.39862	0.179904	late
GABA IN	GPC6	-2.08762	0.18432	late
GABA IN	FGF12	1.06287	0.215474	late
GABA IN	SHH	-2.31723	0.219275	late
GABA IN	EYS	-1.87271	0.222549	late
GABA IN	MUC12	1.52775	0.225779	late
GABA IN	VWA3B	-2.43105	0.242954	late
GABA IN	LAMB2	-1.43161	0.243869	late
GABA IN	TNR	-1.93436	0.244151	late
GABA IN	TECTA	-1.70038	0.247683	late
GABA IN	MATN4	1.23687	0.256171	late
GABA IN	LAMB1	-1.06731	0.259254	late
GABA IN	P4HA3	-1.84564	0.285015	late
GABA IN	CTSD	-0.699387	0.289126	late
GABA IN	LEP	-2.68733	0.292182	late
GABA IN	COL3A1	-2.73663	0.293124	late
GABA IN	ADAMTS9	-1.19063	0.308216	late
GABA IN	SVEP1	-1.35643	0.317553	late
GABA IN	SCUBE3	-1.17747	0.320838	late
GABA IN	FBN1	-1.29149	0.335012	late
GABA IN	GPC3	-1.65758	0.339203	late
GABA IN	COL28A1	-2.3362	0.351046	late
GABA IN	PLOD3	-0.627601	0.358983	late
GABA IN	FAM20C	-0.887794	0.361728	late
GABA IN	MUC4	-1.9068	0.363515	late
GABA IN	HSPG2	-1.74609	0.371711	late
GABA IN	ELN	0.684799	0.385759	late
GABA IN	LAMC1	-1.03778	0.386278	late
GABA IN	BMPER	-1.0915	0.398215	late
GABA IN	AGRN	-0.7133	0.404028	late
GABA IN	BRINP3	-0.835006	0.431428	late
GABA IN	NGLY1	-0.437919	0.441469	late
GABA IN	SEMA6B	-0.816575	0.453324	late
GABA IN	P4HA2	-0.782287	0.458973	late
GABA IN	PLXNB1	-0.600216	0.473143	late
GABA IN	COL4A1	-0.839644	0.491367	late
GABA IN	SPP1	-0.699713	0.496269	late
GABA IN	SPOCK1	-0.6909	0.498905	late
GABA IN	SPARC	-0.64559	0.499551	late
GABA IN	PLXNA1	-0.480452	0.506432	late
GABA IN	CSTB	0.43788	0.523692	late
GABA IN	MEGF11	-0.786602	0.535571	late
GABA IN	ADAMTSL1	0.735402	0.539386	late
GABA IN	LAMA5	-0.657922	0.548167	late
GABA IN	FREM2	-0.897718	0.55593	late
GABA IN	SEMA5A	-0.662356	0.566605	late
GABA IN	CCBE1	0.756127	0.577554	late
GABA IN	FBN3	-0.63136	0.583824	late
GABA IN	PLXNA4	-0.560742	0.586886	late
GABA IN	ANXA1	-0.900166	0.602061	late
GABA IN	WFIKKN2	-1.3593	0.605154	late
GABA IN	FGF14	-0.683074	0.611792	late
GABA IN	SDC2	-0.505448	0.615336	late
GABA IN	P4HTM	0.368715	0.626133	late
GABA IN	CRLF1	-0.672591	0.641309	late
GABA IN	MEGF9	-0.46917	0.65319	late
GABA IN	FGF13	0.204721	0.68237	late
GABA IN	SEMA3E	-0.55697	0.692006	late
GABA IN	CTSA	0.327697	0.71312	late
GABA IN	ADAM22	0.264883	0.757946	late
GABA IN	IGFBP4	-0.358571	0.763949	late
GABA IN	COL18A1	0.608054	0.766912	late
GABA IN	BMP2	-0.438865	0.796827	late
GABA IN	SMOC1	-0.243768	0.797032	late
GABA IN	PLXND1	-0.408093	0.803049	late
GABA IN	THBS1	-0.352697	0.81549	late
GABA IN	NTNG2	-0.401329	0.827829	late
GABA IN	COL27A1	-0.426371	0.833053	late
GABA IN	PLXNA3	0.216049	0.835745	late
GABA IN	ADAM15	-0.237831	0.838358	late
GABA IN	MEGF8	-0.144816	0.858071	late
GABA IN	HYAL2	-0.210696	0.859885	late
GABA IN	HCFC1	-0.137855	0.863582	late
GABA IN	NID1	-0.269162	0.885504	late
GABA IN	ELFN1	-0.178889	0.889347	late
GABA IN	SCUBE2	-0.160811	0.908607	late
GABA IN	ADAM28	0.130409	0.948418	late
GABA IN	PRSS12	0.081677	0.955227	late
GABA IN	GDF11	0.0460154	0.968928	late
GABA IN	TCHH	-0.0770677	0.971598	late
GABA IN	EGLN2	0.030108	0.988828	late
Imm.GExN	CCBE1	-6.31254	2.86e-13	first
Imm.GExN	THBS1	-4.85401	8.6e-08	first
Imm.GExN	PRSS12	-4.93557	2.1e-07	first
Imm.GExN	PLXNA3	-3.16864	6.12e-06	first
Imm.GExN	FBN3	-4.43798	8.07e-06	first
Imm.GExN	FGF12	-3.77458	2.61e-05	first
Imm.GExN	SMOC1	-3.9226	0.000370147	first
Imm.GExN	PLXND1	3.51391	0.000880675	first
Imm.GExN	PLXNA4	-2.73449	0.00167114	first
Imm.GExN	TNR	-4.10314	0.00262667	first
Imm.GExN	IGF1	-4.02422	0.00267349	first
Imm.GExN	MUC12	-3.15175	0.00320139	first
Imm.GExN	ADAM22	-3.19142	0.00549915	first
Imm.GExN	MGP	4.17637	0.0057416	first
Imm.GExN	GDF11	-1.7829	0.00663236	first
Imm.GExN	PLXNA2	-2.13939	0.00722125	first
Imm.GExN	LAMA1	-3.34444	0.013434	first
Imm.GExN	NRG3	-4.01036	0.0167474	first
Imm.GExN	PCOLCE	-2.50119	0.0228601	first
Imm.GExN	MEGF10	-2.67517	0.0249183	first
Imm.GExN	FBN2	-3.20502	0.0353023	first
Imm.GExN	MEGF8	-1.5211	0.0442257	first
Imm.GExN	COL4A1	-2.61089	0.0444847	first
Imm.GExN	SCUBE3	-2.65411	0.0508109	first
Imm.GExN	ELFN1	-2.0487	0.0518045	first
Imm.GExN	LAMB1	-1.87629	0.0662369	first
Imm.GExN	FGF14	-2.27123	0.0680362	first
Imm.GExN	P4HA3	-2.93181	0.0733114	first
Imm.GExN	TECTA	-2.48213	0.076831	first
Imm.GExN	SVEP1	-2.44129	0.084979	first
Imm.GExN	FRAS1	-2.74804	0.0906683	first
Imm.GExN	LGI4	-1.91599	0.0946446	first
Imm.GExN	LAMC1	1.12067	0.125451	first
Imm.GExN	ADAMTSL1	-2.82518	0.140796	first
Imm.GExN	BMPER	-2.55351	0.149031	first
Imm.GExN	SDC2	-1.33772	0.159699	first
Imm.GExN	PXDN	-1.19846	0.167736	first
Imm.GExN	SEMA5A	-1.73957	0.179611	first
Imm.GExN	IGFBP4	-1.57789	0.202107	first
Imm.GExN	PLXNA1	-1.10685	0.207569	first
Imm.GExN	P4HA2	-1.68505	0.211297	first
Imm.GExN	NID1	-2.34842	0.213237	first
Imm.GExN	NTN1	-1.80971	0.227751	first
Imm.GExN	HYAL2	0.895501	0.229364	first
Imm.GExN	SPARCL1	-1.71082	0.236618	first
Imm.GExN	NTNG1	-1.99891	0.245417	first
Imm.GExN	ECM2	-2.29602	0.264537	first
Imm.GExN	FGF13	0.507644	0.275006	first
Imm.GExN	COL3A1	2.53357	0.296204	first
Imm.GExN	SPP1	-1.17495	0.298309	first
Imm.GExN	FAM20C	-1.11132	0.299838	first
Imm.GExN	MATN4	-1.30922	0.322395	first
Imm.GExN	COL4A2	-1.15068	0.326901	first
Imm.GExN	SEMA3E	-1.25629	0.342401	first
Imm.GExN	CSTB	0.816983	0.361353	first
Imm.GExN	NGLY1	-0.805595	0.370602	first
Imm.GExN	EYS	-1.5575	0.377758	first
Imm.GExN	HCFC1	-0.620051	0.378811	first
Imm.GExN	EGLN2	-1.11832	0.394939	first
Imm.GExN	SEMA6B	-0.834261	0.397747	first
Imm.GExN	GPC5	-2.48625	0.405467	first
Imm.GExN	COLEC11	-2.10373	0.408727	first
Imm.GExN	MEGF9	-0.80749	0.425341	first
Imm.GExN	ADAMTS9	-1.34955	0.445168	first
Imm.GExN	PLXNB1	-0.706859	0.448232	first
Imm.GExN	LTBP1	-1.3447	0.45249	first
Imm.GExN	MEGF11	-1.09763	0.455887	first
Imm.GExN	AGRN	-0.588308	0.479501	first
Imm.GExN	CTSA	0.597598	0.485808	first
Imm.GExN	BRINP3	-0.957482	0.488349	first
Imm.GExN	PLOD3	-0.71983	0.493713	first
Imm.GExN	P4HTM	-0.606956	0.515147	first
Imm.GExN	TCHH	-0.962081	0.51796	first
Imm.GExN	SEMA6A	-0.746239	0.5468	first
Imm.GExN	SPOCK1	-0.570508	0.585691	first
Imm.GExN	NTNG2	-0.920327	0.585691	first
Imm.GExN	RELN	-0.729854	0.590931	first
Imm.GExN	GPC4	-0.916624	0.593301	first
Imm.GExN	LAMA5	0.433865	0.653106	first
Imm.GExN	SPARC	0.442494	0.664537	first
Imm.GExN	MASP1	0.342794	0.71562	first
Imm.GExN	FBN1	0.642754	0.718569	first
Imm.GExN	BMP2	-0.681805	0.750152	first
Imm.GExN	ADAM15	-0.337609	0.754716	first
Imm.GExN	CTSD	-0.128869	0.886686	first
Imm.GExN	GPC6	0.0566483	0.975867	first
Imm.GExN	ELN	0.00311732	0.998886	first
Imm.GExN	MMP15	0.00217103	0.998886	first
Imm.GExN	NRG3	7.38911	1.4e-09	early
Imm.GExN	PLXNA4	4.45769	1.42e-07	early
Imm.GExN	NTNG1	5.41976	4.21e-07	early
Imm.GExN	ADAMTSL1	6.05173	1.55e-06	early
Imm.GExN	FGF13	3.5346	1.69e-06	early
Imm.GExN	PLXNA2	3.11459	5.55e-06	early
Imm.GExN	EYS	4.99638	2.37e-05	early
Imm.GExN	SCUBE3	3.73567	4.12e-05	early
Imm.GExN	COL4A2	3.7631	4.31e-05	early
Imm.GExN	FGF12	3.11274	6.08e-05	early
Imm.GExN	GPC6	5.55204	0.000102553	early
Imm.GExN	BMPER	4.63518	0.000218627	early
Imm.GExN	FGF14	3.75557	0.000303264	early
Imm.GExN	LAMC1	3.31516	0.000551532	early
Imm.GExN	SMOC1	3.24074	0.000572241	early
Imm.GExN	MEGF9	2.53066	0.000983542	early
Imm.GExN	ADAM22	3.14064	0.00106509	early
Imm.GExN	LTBP1	3.88659	0.00113702	early
Imm.GExN	GPC5	5.60335	0.00141571	early
Imm.GExN	PLXNA1	1.94438	0.00299325	early
Imm.GExN	NTN1	3.18821	0.00304056	early
Imm.GExN	LAMA1	3.44813	0.00309597	early
Imm.GExN	SEMA5A	2.79888	0.00318367	early
Imm.GExN	TECTA	2.93019	0.00624197	early
Imm.GExN	PLOD3	1.88725	0.00707108	early
Imm.GExN	P4HA3	3.52865	0.00707108	early
Imm.GExN	RELN	2.80306	0.0111984	early
Imm.GExN	SCUBE2	4.05931	0.0115828	early
Imm.GExN	BRINP3	2.64391	0.0140858	early
Imm.GExN	SEMA6A	2.17854	0.0155299	early
Imm.GExN	PLXNA3	1.84749	0.0167196	early
Imm.GExN	ECM2	3.6638	0.0181666	early
Imm.GExN	COL4A1	2.4807	0.0245843	early
Imm.GExN	THBS1	2.26052	0.0258098	early
Imm.GExN	TNR	2.82138	0.0276672	early
Imm.GExN	AGRN	1.36495	0.0297015	early
Imm.GExN	SPOCK1	1.66425	0.0346106	early
Imm.GExN	FAM20C	1.76639	0.0422225	early
Imm.GExN	FBN2	2.74695	0.04471	early
Imm.GExN	GPC4	2.57367	0.0458256	early
Imm.GExN	LAMB1	1.83648	0.0470322	early
Imm.GExN	ADAMTS9	2.55574	0.0504101	early
Imm.GExN	MEGF8	1.33643	0.0592711	early
Imm.GExN	MEGF11	2.00925	0.0672831	early
Imm.GExN	LAMA5	1.59435	0.073409	early
Imm.GExN	ELFN1	1.63163	0.077647	early
Imm.GExN	FRAS1	2.42141	0.0982674	early
Imm.GExN	SEMA6B	1.28406	0.103475	early
Imm.GExN	PRSS12	1.89893	0.103625	early
Imm.GExN	SPP1	1.56356	0.105013	early
Imm.GExN	CTSD	-1.0276	0.112038	early
Imm.GExN	MGP	-2.86495	0.144243	early
Imm.GExN	SVEP1	1.79626	0.201146	early
Imm.GExN	PLXNB1	1.02001	0.203802	early
Imm.GExN	FBN3	1.44375	0.229336	early
Imm.GExN	SDC2	1.02955	0.236602	early
Imm.GExN	MEGF10	1.37692	0.255801	early
Imm.GExN	MMP15	0.931491	0.298272	early
Imm.GExN	GDF11	0.769132	0.32126	early
Imm.GExN	HCFC1	0.642966	0.32746	early
Imm.GExN	NTNG2	1.41288	0.332155	early
Imm.GExN	NGLY1	0.766444	0.363787	early
Imm.GExN	MASP1	0.709843	0.397238	early
Imm.GExN	FBN1	1.17762	0.461554	early
Imm.GExN	EGLN2	0.93381	0.461895	early
Imm.GExN	ELN	-1.13307	0.467143	early
Imm.GExN	IGF1	-0.950707	0.520641	early
Imm.GExN	TCHH	0.878525	0.527316	early
Imm.GExN	PXDN	0.63398	0.56061	early
Imm.GExN	CTSA	0.422886	0.642945	early
Imm.GExN	PCOLCE	-0.605431	0.654632	early
Imm.GExN	PLXND1	-0.579306	0.701037	early
Imm.GExN	HYAL2	-0.345814	0.704467	early
Imm.GExN	SPARC	0.35324	0.746476	early
Imm.GExN	CSTB	-0.335077	0.747221	early
Imm.GExN	P4HTM	-0.32799	0.748147	early
Imm.GExN	COL3A1	-0.858317	0.782478	early
Imm.GExN	NID1	0.629652	0.793507	early
Imm.GExN	LGI4	-0.310103	0.836849	early
Imm.GExN	BMP2	0.404903	0.869624	early
Imm.GExN	ADAM15	0.19193	0.873605	early
Imm.GExN	SPARCL1	0.277285	0.877991	early
Imm.GExN	COLEC11	-0.345109	0.912907	early
Imm.GExN	CCBE1	-0.124065	0.945764	early
Imm.GExN	MUC12	0.0932123	0.953551	early
Imm.GExN	SEMA3E	-0.0936068	0.962355	early
Imm.GExN	IGFBP4	-0.040861	0.980182	early
Imm.GExN	MATN4	0.0207833	0.99023	early
Imm.GExN	PLXND1	-3.45193	0.00475587	late
Imm.GExN	IGF1	3.42728	0.00865881	late
Imm.GExN	RELN	-2.79712	0.0166223	late
Imm.GExN	SEMA6A	-2.3959	0.038226	late
Imm.GExN	SCUBE3	-3.01523	0.0439583	late
Imm.GExN	EYS	-3.24166	0.065034	late
Imm.GExN	PLOD3	-1.77853	0.0710794	late
Imm.GExN	NRG3	-3.62616	0.0749385	late
Imm.GExN	NTN1	-2.82264	0.0750438	late
Imm.GExN	PCOLCE	2.05718	0.0859776	late
Imm.GExN	NTNG1	-3.12915	0.0877724	late
Imm.GExN	PXDN	-1.89831	0.0903543	late
Imm.GExN	FBN3	1.45907	0.0932205	late
Imm.GExN	COL1A2	-3.22582	0.0970066	late
Imm.GExN	FRAS1	-3.06209	0.0986258	late
Imm.GExN	CCBE1	2.21642	0.111005	late
Imm.GExN	ADAM15	-1.34698	0.120904	late
Imm.GExN	GPC4	-2.65628	0.124759	late
Imm.GExN	FBN1	-2.6832	0.127074	late
Imm.GExN	MUC12	1.93309	0.128677	late
Imm.GExN	LTBP1	-2.79251	0.131383	late
Imm.GExN	FBN2	-2.80764	0.134791	late
Imm.GExN	MGP	-3.51803	0.139026	late
Imm.GExN	SPOCK1	-1.54649	0.146261	late
Imm.GExN	MASP1	-1.33578	0.154187	late
Imm.GExN	SEMA5A	-2.04038	0.15583	late
Imm.GExN	MEGF9	-1.52466	0.158609	late
Imm.GExN	ADAMTSL1	-3.01538	0.18275	late
Imm.GExN	ECM2	-3.07246	0.192299	late
Imm.GExN	PLXNA1	-1.28947	0.194347	late
Imm.GExN	CTSA	-1.12498	0.226896	late
Imm.GExN	AGRN	-1.01221	0.241387	late
Imm.GExN	CTSD	0.87899	0.274949	late
Imm.GExN	ADAM22	-1.65361	0.285856	late
Imm.GExN	TECTA	-1.71459	0.296105	late
Imm.GExN	MMP15	-1.11171	0.298293	late
Imm.GExN	FGF12	-1.38922	0.300604	late
Imm.GExN	MEGF11	-1.50212	0.310275	late
Imm.GExN	FGF14	1.15226	0.327666	late
Imm.GExN	COL4A2	-1.203	0.34257	late
Imm.GExN	FAM20C	-1.09462	0.369276	late
Imm.GExN	LAMA5	-0.908091	0.373334	late
Imm.GExN	IGFBP4	1.15706	0.398462	late
Imm.GExN	NTNG2	-1.44391	0.40974	late
Imm.GExN	P4HTM	0.798122	0.416931	late
Imm.GExN	MEGF10	-1.21116	0.423748	late
Imm.GExN	SPARC	-0.862582	0.427764	late
Imm.GExN	HYAL2	-0.69012	0.45376	late
Imm.GExN	BRINP3	-1.10041	0.455264	late
Imm.GExN	MATN4	1.00843	0.475597	late
Imm.GExN	SEMA3E	-1.06368	0.482642	late
Imm.GExN	P4HA3	-1.43541	0.498785	late
Imm.GExN	LAMA1	-1.23411	0.499201	late
Imm.GExN	COL4A1	-1.11156	0.505752	late
Imm.GExN	PLXNA4	-0.837481	0.513477	late
Imm.GExN	SEMA6B	-0.684196	0.529778	late
Imm.GExN	SPP1	-0.769351	0.564854	late
Imm.GExN	CSTB	-0.595573	0.582026	late
Imm.GExN	GDF11	0.512806	0.596556	late
Imm.GExN	PLXNA2	-0.509721	0.614604	late
Imm.GExN	LAMB1	-0.650959	0.638171	late
Imm.GExN	NID1	1.03578	0.683269	late
Imm.GExN	GPC6	0.706345	0.685757	late
Imm.GExN	PLXNB1	-0.439271	0.693106	late
Imm.GExN	FGF13	-0.166278	0.792203	late
Imm.GExN	LAMC1	-0.281768	0.794612	late
Imm.GExN	MEGF8	-0.254294	0.82245	late
Imm.GExN	ELFN1	-0.324596	0.822666	late
Imm.GExN	TNR	-0.417493	0.841462	late
Imm.GExN	THBS1	-0.322673	0.85041	late
Imm.GExN	SMOC1	-0.234552	0.882774	late
Imm.GExN	PLXNA3	-0.178323	0.894065	late
Imm.GExN	SVEP1	-0.270898	0.899868	late
Imm.GExN	TCHH	-0.22087	0.903641	late
Imm.GExN	BMP2	0.304074	0.907949	late
Imm.GExN	HCFC1	-0.0799603	0.933188	late
Imm.GExN	SDC2	-0.074887	0.955835	late
Imm.GExN	NGLY1	-0.0633448	0.96004	late
Imm.GExN	PRSS12	0.0459071	0.982225	late
Imm.GExN	EGLN2	0.0374136	0.984162	late
OPC	PLXNA3	-4.39291	4.43e-08	first
OPC	NTNG1	-4.27549	2.18e-06	first
OPC	PLXNA4	-5.00486	2.76e-06	first
OPC	TNR	-3.83822	1.91e-05	first
OPC	FGF12	-2.66211	3.78e-05	first
OPC	CCBE1	-5.2836	3.94e-05	first
OPC	BMPER	-5.19518	0.000190469	first
OPC	COL2A1	5.68204	0.000237017	first
OPC	ADAM33	-5.13903	0.000417046	first
OPC	ADAM22	-3.33484	0.000687927	first
OPC	SEMA3E	-3.23409	0.00091123	first
OPC	MEGF9	-2.91481	0.00145675	first
OPC	SEMA5A	-2.33249	0.00157641	first
OPC	FBN3	-3.57956	0.00182356	first
OPC	FREM2	-4.59467	0.00199264	first
OPC	MEGF11	-3.56246	0.00311828	first
OPC	SMOC1	-2.48583	0.00314529	first
OPC	FGF14	-3.02342	0.00898163	first
OPC	EYS	-5.36149	0.00975254	first
OPC	MASP1	1.33652	0.0103402	first
OPC	GPC6	-3.2884	0.0111671	first
OPC	LAMC1	-2.23847	0.0162249	first
OPC	FBN1	-3.40462	0.0250066	first
OPC	FGF13	-2.24698	0.0270821	first
OPC	PLXNA2	-2.02039	0.031296	first
OPC	LGI4	-2.43665	0.0403729	first
OPC	NTN1	-2.52288	0.04175	first
OPC	P4HA3	-3.5362	0.0508111	first
OPC	THBS1	-2.56753	0.0568946	first
OPC	PRSS12	-2.26689	0.0620655	first
OPC	LAMA1	-2.73931	0.0655148	first
OPC	BMP2	-2.90755	0.0707131	first
OPC	ANXA1	-3.06543	0.0725119	first
OPC	BRINP3	-1.18657	0.0853072	first
OPC	ADAMTSL1	-3.40415	0.105919	first
OPC	SCUBE2	-1.74566	0.135063	first
OPC	ADAM15	0.935946	0.136146	first
OPC	LTBP1	-1.95153	0.138718	first
OPC	HYAL2	1.14951	0.18085	first
OPC	NID1	-2.24991	0.190144	first
OPC	GPC5	-2.41913	0.201368	first
OPC	GDF11	-1.47555	0.20514	first
OPC	SPOCK1	-1.57812	0.209622	first
OPC	NTNG2	-2.31381	0.210086	first
OPC	MEGF10	-1.5763	0.219656	first
OPC	PLXNB1	-0.977187	0.224547	first
OPC	COL27A1	-2.10079	0.228055	first
OPC	PXDN	-1.207	0.229114	first
OPC	SPARC	0.888837	0.232003	first
OPC	MUC12	1.26452	0.268147	first
OPC	FRAS1	-1.99452	0.28924	first
OPC	MGP	2.3736	0.291864	first
OPC	BMP4	-1.73457	0.299732	first
OPC	FBN2	-1.96477	0.302725	first
OPC	SEMA6B	-1.24003	0.304804	first
OPC	ECM2	-2.64921	0.316254	first
OPC	SPP1	-1.10605	0.357347	first
OPC	ELN	1.21345	0.363264	first
OPC	MEGF8	-0.906291	0.366485	first
OPC	CTSA	-0.640669	0.376104	first
OPC	KY	-2.02843	0.402174	first
OPC	IGFBP4	-0.976907	0.406796	first
OPC	PLOD3	-0.705067	0.42912	first
OPC	COL1A2	0.993085	0.471642	first
OPC	SEMA6A	-0.629837	0.486546	first
OPC	GPC3	0.84563	0.511594	first
OPC	PLXNA1	-0.544834	0.528107	first
OPC	CSTB	-0.540513	0.545543	first
OPC	EGLN2	-0.898196	0.605695	first
OPC	SPARCL1	-0.767268	0.605898	first
OPC	TECTA	-1.00159	0.641067	first
OPC	COL4A1	-0.53846	0.657611	first
OPC	COL3A1	-1.15145	0.677393	first
OPC	CTSD	0.292252	0.714828	first
OPC	FAM20C	-0.417833	0.73909	first
OPC	ADAMTS9	-0.575787	0.742351	first
OPC	RELN	-0.565127	0.786623	first
OPC	P4HTM	-0.287588	0.797241	first
OPC	MMP15	0.219548	0.807849	first
OPC	LAMA5	-0.327854	0.829234	first
OPC	HSPG2	-0.334592	0.884718	first
OPC	NGLY1	-0.110153	0.894079	first
OPC	LAMB1	-0.217725	0.894496	first
OPC	AGRN	0.146715	0.897151	first
OPC	GPC4	-0.215767	0.906444	first
OPC	PCOLCE	-0.0985771	0.938594	first
OPC	SCUBE3	0.134073	0.944863	first
OPC	ELFN1	-0.115175	0.946691	first
OPC	VWA3B	-0.15742	0.950317	first
OPC	COL18A1	-0.106028	0.953502	first
OPC	HCFC1	0.0473778	0.961565	first
OPC	SDC2	0.0583803	0.967433	first
OPC	MATN4	0.0354136	0.98188	first
OPC	LAMB2	-0.00572606	0.997227	first
OPC	COL4A2	0.00132003	0.999226	first
OPC	NRG3	8.79524	2.34e-12	early
OPC	BRINP3	4.27414	5.05e-09	early
OPC	EYS	7.06384	1.78e-08	early
OPC	PLXNA2	3.62548	3.01e-08	early
OPC	NTN1	4.48816	6.95e-08	early
OPC	GPC6	5.45304	7.97e-08	early
OPC	BMPER	6.09446	9.14e-07	early
OPC	FGF14	4.8588	9.44e-07	early
OPC	LTBP1	4.52364	1.09e-06	early
OPC	SEMA5A	3.97115	1.35e-06	early
OPC	NTNG1	3.73828	2.06e-06	early
OPC	LAMA1	4.18619	4.95e-06	early
OPC	MEGF11	3.9814	1.2e-05	early
OPC	FBN2	4.99192	1.22e-05	early
OPC	FGF12	3.46731	2.4e-05	early
OPC	ADAMTSL1	5.34772	2.67e-05	early
OPC	TNR	3.87929	2.9e-05	early
OPC	SMOC1	2.9193	4e-05	early
OPC	PLXNA4	4.00359	5.81e-05	early
OPC	FREM2	4.10269	0.000163908	early
OPC	MEGF10	3.03457	0.000231204	early
OPC	ADAM33	4.0907	0.000249831	early
OPC	FBN3	3.2276	0.000317576	early
OPC	FGF13	2.65996	0.000326037	early
OPC	MEGF9	2.58383	0.000385237	early
OPC	ADAM22	2.74433	0.000588209	early
OPC	PXDN	2.25984	0.000591237	early
OPC	P4HA3	4.16551	0.00100979	early
OPC	SEMA3E	3.07943	0.00103734	early
OPC	SCUBE2	2.55586	0.0010375	early
OPC	SPOCK1	2.68872	0.00183347	early
OPC	PLXNA1	1.61035	0.00236072	early
OPC	FBN1	3.38136	0.00378526	early
OPC	SEMA6A	1.64311	0.00489532	early
OPC	LAMB1	2.88309	0.00683027	early
OPC	KY	4.20875	0.00694457	early
OPC	THBS1	2.64467	0.00982577	early
OPC	COL27A1	3.13633	0.00997178	early
OPC	ECM2	4.55592	0.0111456	early
OPC	NTNG2	3.2589	0.0144053	early
OPC	NGLY1	1.13523	0.0186505	early
OPC	TECTA	3.20234	0.0234402	early
OPC	SPARCL1	-2.72125	0.0254355	early
OPC	PLOD3	1.38574	0.0289978	early
OPC	ADAMTS9	2.45125	0.0307267	early
OPC	COL3A1	4.0244	0.0348259	early
OPC	LAMC1	1.77486	0.037779	early
OPC	GPC5	3.00529	0.0391865	early
OPC	CCBE1	2.67992	0.0409972	early
OPC	PLXNB1	1.25403	0.0471566	early
OPC	VWA3B	2.85233	0.0541282	early
OPC	MMP15	1.16218	0.0552311	early
OPC	HSPG2	2.64749	0.0641122	early
OPC	GPC4	2.05923	0.0661622	early
OPC	SCUBE3	2.06354	0.0890407	early
OPC	GDF11	1.60584	0.0921902	early
OPC	COL18A1	1.89076	0.104784	early
OPC	LAMA5	1.58837	0.129257	early
OPC	SVEP1	2.87054	0.144154	early
OPC	PLXNA3	1.38929	0.158509	early
OPC	SPP1	1.30522	0.177	early
OPC	SDC2	1.29228	0.180329	early
OPC	NID1	1.99365	0.197238	early
OPC	CTSA	0.730333	0.235833	early
OPC	PLXND1	1.77851	0.238508	early
OPC	COL4A2	1.20418	0.242769	early
OPC	LAMA2	2.34507	0.266155	early
OPC	EGLN2	1.49902	0.273212	early
OPC	FRAS1	1.81235	0.275272	early
OPC	LAMB2	1.1965	0.284709	early
OPC	P4HTM	0.872868	0.302823	early
OPC	SEMA6B	1.0657	0.323917	early
OPC	MEGF8	0.795568	0.375198	early
OPC	FAM20C	0.8239	0.420158	early
OPC	MATN4	0.930038	0.435039	early
OPC	ELFN1	0.992562	0.43595	early
OPC	AGRN	0.680619	0.437196	early
OPC	HCFC1	0.563859	0.456082	early
OPC	GPC3	0.879799	0.457308	early
OPC	IGF1	1.27386	0.469591	early
OPC	MUC12	-0.84353	0.482104	early
OPC	PRSS12	0.914916	0.493757	early
OPC	LGI4	0.903887	0.513098	early
OPC	SPARC	-0.49707	0.515145	early
OPC	COL2A1	-2.02157	0.520988	early
OPC	PODN	1.35428	0.559149	early
OPC	IGFBP4	0.666009	0.561893	early
OPC	BMP2	-0.974262	0.609908	early
OPC	COL1A2	-0.61415	0.657653	early
OPC	HYAL2	-0.403285	0.71001	early
OPC	COL4A1	0.435373	0.735435	early
OPC	PCOLCE	-0.31815	0.790153	early
[truncated: 783 more rows]
