# Supplementary material for: Deciphering cell-type-and temporally specific matrisome expression signatures in human cortical development and neurodevelopmental disorders via scRNA-seq meta-analysis
Source: Nat Commun. 2025 Nov 11;16:9907. doi: 10.1038/s41467-025-64381-3 (PMC12606316; doi:10.1038/s41467-025-64381-3)
Supplement: Supplementary file 15 — Supplementary Data 13 [file 41467_2025_64381_MOESM15_ESM.xlsx]

## Sheet: Sheet1
Supplementary Data 13. List of scRNA-seq datasets
Published year, sample number, gestational weeks, sex, and brain region of donors; the number of cells before and after quality control (QC); and the DOI of each publication are indicated. Note that sex information was reported in only one study (Cameron et al.) in the original publication.
Author	Year	Number of donors	Gestation weeks	Sex	Brain region	Number of cells in imported matrix	Number of cells post-QC	DOI
Bhaduri et al.	2021	10	14-25	NA	PFC	134479	126342	https://doi.org/10.1038/s41586-021-03910-8
van Bruggen et al.	2022	5	10-12	NA	Forebrain	25161	23306	https://doi.org/10.1016/j.devcel.2022.04.016
Cameron et al.	2022	3	16-17	F	Frontal cortex	10083	9461	https://doi.org/10.1016/j.biopsych.2022.06.033
Eze et al.	2021	3	8	NA	PFC	3529	3121	https://doi.org/10.1038/s41593-020-00794-1
Trevino et al.	2021	4	18-26	NA	Cerebral cortex	57868	50288	https://doi.org/10.1016/j.cell.2021.07.039
Zhong et al.	2018	12	8-26	NA	PFC	2309	2141	https://doi:10.1038/nature25980
Total		37					214659
