# Supplementary material for: Deciphering cell-type-and temporally specific matrisome expression signatures in human cortical development and neurodevelopmental disorders via scRNA-seq meta-analysis
Source: Nat Commun. 2025 Nov 11;16:9907. doi: 10.1038/s41467-025-64381-3 (PMC12606316; doi:10.1038/s41467-025-64381-3)
Supplement: Supplementary file 16 — Supplementary Data 14 [file 41467_2025_64381_MOESM16_ESM.xlsx]

## Sheet: Sheet1
Supplementary Data 14. List of antibodies used.
Host species, manufacturer, catalog number, and dilution factor for the antibodies used in immunohistofluorescence in this study are indicated.
	Target	Host Species	Manufacturer	Catalogue number	Dilution factor
Primary	HOPX	rabbit	Proteintech	11419-1-AP	1:100
	LGALS3	rat	Invitrogen	14-5301-82	1:200
	OLIG2	rabbit	Merk	AB9610	1:500
	EOMES (TBR2)	Sheep	R&D Systems	AF6166	1:400
	SOX2	mouse	Invitrogen	MA1-014	1:500
	S100β	mouse	Merk	S2532	1:400
Secondary	Anti-rabbit Cy2	donkey	Jackson ImmunoResearch	711-225-152	1:200
	Anti-rat Alexa Flour 488	goat	Invitrogen	A-11006	1:400
	Anti-mouse Alexa Flour 594	goat	Invitrogen	A-11005	1:400
	Anti-sheep Alexa Flour488	goat	Invitrogen	A-11015	1:400
	Anti-rat Alexa Flour 647	goat	Invitrogen	A-21247	1:400
	Anti-mouse Cy5	donkey	Jackson ImmunoReserach	715-175-150	1:400
Reagent	Manufacturer	Catalogue number	Dilutaion factor
DAPI	Invitrogen	62248	1:5000
