# Supplementary material for: Deciphering cell-type-and temporally specific matrisome expression signatures in human cortical development and neurodevelopmental disorders via scRNA-seq meta-analysis
Source: Nat Commun. 2025 Nov 11;16:9907. doi: 10.1038/s41467-025-64381-3 (PMC12606316; doi:10.1038/s41467-025-64381-3)
Supplement: Supplementary file 19 — Source Data [file 41467_2025_64381_MOESM19_ESM.xlsx]

## Sheet: Fig 6e
Fig. 6e Quantification of Hopx and Galectin 3+ cells in the human cortex
RAW COUNTS
hopx	gal	double posistive		dapi	%hopx	%gal3	%double positive		%single	GW
935	697	636		4322	0.216335	0.161268	0.680214		0.065241	16
1034	601	592		6457	0.160136	0.093077	0.572534		0.008704	17
775	857	744		4179	0.185451	0.205073	0.96		0.145806	17
975	623	432		6422	0.151822	0.09701	0.443077		0.195897	17
858	752	692		4901	0.175066	0.153438	0.806527		0.06993	17
1893	2741	1706		10587	0.178804	0.258902	0.901215		0.546751	17
987	703	662		4961	0.198952	0.141705	0.670719		0.04154	17
AVERAGE PER DONOR
hopx	gal	double posistive		dapi	%hopx	%gal3	%double positive		%single	GW
928	693.667	589.333		5686	0.165803	0.13172	0.658537		0.116803	16
1246	1398.67	1020		6816.33	0.184274	0.184682	0.79282		0.219407	17
928	693.667	589.333		5686	0.165803	0.13172	0.658537		0.116803	17
1246	1398.67	1020		6816.33	0.184274	0.184682	0.79282		0.219407	17

## Sheet: Fig 7f
Fig. 7f	Quantification of S100B and olig2+ cells in the human cortex
RAW COUNT
donor ID	s100b	olig2	Double positive	s100b or olig2 (= total number of macroglia)	GW
336	82	51	49	84	16
336	76	49	43	82	17
339	34	58	18	74	17
339	86	57	44	99	17
339	42	45	39	48	17
348	55	53	41	67	17
348	60	77	46	91	17
372	169	121	77	213	15
372	207	81	77	211	15
